# Supplementary material for: A New Reliable Performance Analysis Template for Quantifying Action Variables in Elite Men’s Wheelchair Basketball
Source: Front Psychol. 2019 Jan 23;10:16. doi: 10.3389/fpsyg.2019.00016 (PMC6352711; doi:10.3389/fpsyg.2019.00016)
Supplement: DATA SHEET S1 — Raw intra-observer and inter-observer reliability data. [file Data_Sheet_1.CSV]

Coder	Quarter	Game Status	Away Team	Away Classification	Home Team	Home Classification	Start of Possession	Shot Taken	Shot Point	Shot Outcome	Shot Clock Remaining	Shot Location	Man Out Offence	End of Possession	Defensive System	Defensive Outcome	Possession
Ob1	Q1	Drawing	14 4 5 15 10	4.5 4.0 2.0 2.5 1.0	4 8 12 13 14	1.0 3.0 4.5 3.0 2.0	Other Start	No Shot	No Shot	No Shot	No Shot	No Shot	Equal Numbers	Out of Bounds	Zone	Successful	Lost
Ob2	Q1	Drawing	14 4 5 15 10	4.5 4.0 2.0 2.5 1.0	4 8 12 13 14	1.0 3.0 4.5 3.0 2.0	Other Start	No Shot	No Shot	No Shot	No Shot	No Shot	Equal Numbers	Out of Bounds	Zone	Successful	Lost
Ob5	Q1	Drawing	14 4 5 15 10	4.5 4.0 2.0 2.5 1.0	4 8 12 13 14	1.0 3.0 4.5 3.0 2.0	Other Start	No Shot	No Shot	No Shot	No Shot	No Shot	Equal Numbers	Out of Bounds	Zone	Successful	Lost
Ob4	Q1	Drawing	14 4 5 15 10	4.5 4.0 2.0 2.5 1.0	4 8 12 13 14	1.0 3.0 4.5 3.0 2.0	Other Start	No Shot	No Shot	No Shot	No Shot	No Shot	Equal Numbers	Out of Bounds	Zone	Successful	Lost
Ob1	Q1	Losing	14 4 5 15 10	4.5 4.0 2.0 2.5 1.0	4 8 12 13 14	1.0 3.0 4.5 3.0 2.0	Inbound - Baseline	Shot	Three	Unsuccessful	17 - 13 seconds	3 Point	Equal Numbers	Defensive Rebound	Highline	Successful	Lost
Ob3	Q1	Drawing	14 4 5 15 10	4.5 4.0 2.0 2.5 1.0	4 8 12 13 14	1.0 3.0 4.5 3.0 2.0	Other Start	No Shot	No Shot	No Shot	No Shot	No Shot	Equal Numbers	Out of Bounds	Zone	Successful	Lost
Ob5	Q1	Losing	14 4 5 15 10	4.5 4.0 2.0 2.5 1.0	4 8 12 13 14	1.0 3.0 4.5 3.0 2.0	Inbound - Baseline	Shot	Three	Unsuccessful	17 - 13 seconds	3 Point	Equal Numbers	Defensive Rebound	Highline	Successful	Lost
Ob4	Q1	Losing	14 4 5 15 10	4.5 4.0 2.0 2.5 1.0	4 8 12 13 14	1.0 3.0 4.5 3.0 2.0	Inbound - Baseline	Shot	Three	Unsuccessful	17 - 13 seconds	3 Point	Equal Numbers	Defensive Rebound	Highline	Successful	Lost
Ob2	Q1	Losing	14 4 5 15 10	4.5 4.0 2.0 2.5 1.0	4 8 12 13 14	1.0 3.0 4.5 3.0 2.0	Inbound - Baseline	Shot	Three	Unsuccessful	17 - 13 seconds	3 Point	Equal Numbers	Defensive Rebound	Highline	Successful	Lost
Ob1	Q1	Losing	14 4 5 15 10	4.5 4.0 2.0 2.5 1.0	4 8 12 13 14	1.0 3.0 4.5 3.0 2.0	Inbound - Baseline	Shot	Two	Unsuccessful	6 - 0.1 seconds	2 Point - Left - 45	Equal Numbers	Defensive Rebound	Zone	Successful	Lost
Ob3	Q1	Losing	14 4 5 15 10	4.5 4.0 2.0 2.5 1.0	4 8 12 13 14	1.0 3.0 4.5 3.0 2.0	Inbound - Baseline	Shot	Three	Unsuccessful	17 - 13 seconds	3 Point	Equal Numbers	Defensive Rebound	Highline	Successful	Lost
Ob5	Q1	Losing	14 4 5 15 10	4.5 4.0 2.0 2.5 1.0	4 8 12 13 14	1.0 3.0 4.5 3.0 2.0	Inbound - Baseline	Shot	Two	Unsuccessful	17 - 13 seconds	2 Point - Left - 45	Equal Numbers	Offensive Rebound	Zone	Successful	Lost
Ob2	Q1	Losing	14 4 5 15 10	4.5 4.0 2.0 2.5 1.0	4 8 12 13 14	1.0 3.0 4.5 3.0 2.0	Inbound - Baseline	Shot	Two	Unsuccessful	6 - 0.1 seconds	2 Point - Left - 45	Equal Numbers	Defensive Rebound	Zone	Successful	Lost
Ob4	Q1	Losing	14 4 5 15 10	4.5 4.0 2.0 2.5 1.0	4 8 12 13 14	1.0 3.0 4.5 3.0 2.0	Inbound - Baseline	Shot	Two	Unsuccessful	6 - 0.1 seconds	2 Point - Left - 45	Equal Numbers	Defensive Rebound	Zone	Successful	Lost
Ob3	Q1	Losing	14 4 5 15 10	4.5 4.0 2.0 2.5 1.0	4 8 12 13 14	1.0 3.0 4.5 3.0 2.0	Inbound - Baseline	Shot	Two	Unsuccessful	6 - 0.1 seconds	2 Point - Left - 45	Equal Numbers	Defensive Rebound	Zone	Successful	Lost
Ob5	Q1	Losing	14 4 5 15 10	4.5 4.0 2.0 2.5 1.0	4 8 12 13 14	1.0 3.0 4.5 3.0 2.0	Defensive Rebound	Shot	Three	Unsuccessful	17 - 13 seconds	3 Point	Equal Numbers	Basket Scored	Zone	Unsuccessful	Basket Scored
Ob1	Q1	Losing	14 4 5 15 10	4.5 4.0 2.0 2.5 1.0	4 8 12 13 14	1.0 3.0 4.5 3.0 2.0	Defensive Rebound	Shot	Three	Unsuccessful	17 - 13 seconds	3 Point	Equal Numbers	Basket Scored	Zone	Unsuccessful	Basket Scored
Ob2	Q1	Losing	14 4 5 15 10	4.5 4.0 2.0 2.5 1.0	4 8 12 13 14	1.0 3.0 4.5 3.0 2.0	Defensive Rebound	Shot	Three	Unsuccessful	17 - 13 seconds	3 Point	Equal Numbers	Basket Scored	Zone	Unsuccessful	Basket Scored
Ob4	Q1	Losing	14 4 5 15 10	4.5 4.0 2.0 2.5 1.0	4 8 12 13 14	1.0 3.0 4.5 3.0 2.0	Defensive Rebound	Shot	Three	Unsuccessful	17 - 13 seconds	3 Point	Equal Numbers	Basket Scored	Zone	Unsuccessful	Basket Scored
Ob3	Q1	Losing	14 4 5 15 10	4.5 4.0 2.0 2.5 1.0	4 8 12 13 14	1.0 3.0 4.5 3.0 2.0	Defensive Rebound	Shot	Three	Unsuccessful	17 - 13 seconds	3 Point	Equal Numbers	Basket Scored	Zone	Unsuccessful	Basket Scored
Ob5	Q1	Losing	14 4 5 15 10	4.5 4.0 2.0 2.5 1.0	4 8 12 13 14	1.0 3.0 4.5 3.0 2.0	Sideline - Back	No Shot	No Shot	No Shot	No Shot	No Shot	Equal Numbers	Out of Bounds	Highline	Successful	Lost
Ob4	Q1	Losing	14 4 5 15 10	4.5 4.0 2.0 2.5 1.0	4 8 12 13 14	1.0 3.0 4.5 3.0 2.0	Sideline - Back	No Shot	No Shot	No Shot	No Shot	No Shot	Equal Numbers	Out of Bounds	Highline	Successful	Lost
Ob1	Q1	Losing	14 4 5 15 10	4.5 4.0 2.0 2.5 1.0	4 8 12 13 14	1.0 3.0 4.5 3.0 2.0	Sideline - Back	No Shot	No Shot	No Shot	No Shot	No Shot	Equal Numbers	Out of Bounds	Highline	Successful	Lost
Ob2	Q1	Losing	14 4 5 15 10	4.5 4.0 2.0 2.5 1.0	4 8 12 13 14	1.0 3.0 4.5 3.0 2.0	Sideline - Back	No Shot	No Shot	No Shot	No Shot	No Shot	Equal Numbers	Out of Bounds	Highline	Successful	Lost
Ob1	Q1	Losing	14 4 5 15 10	4.5 4.0 2.0 2.5 1.0	4 8 12 13 14	1.0 3.0 4.5 3.0 2.0	Inbound - Baseline	No Shot	No Shot	No Shot	No Shot	No Shot	Equal Numbers	Handling Error	Zone	Successful	Lost
Ob2	Q1	Losing	14 4 5 15 10	4.5 4.0 2.0 2.5 1.0	4 8 12 13 14	1.0 3.0 4.5 3.0 2.0	Inbound - Baseline	No Shot	No Shot	No Shot	No Shot	No Shot	Equal Numbers	Handling Error	Zone	Successful	Lost
Ob3	Q1	Losing	14 4 5 15 10	4.5 4.0 2.0 2.5 1.0	4 8 12 13 14	1.0 3.0 4.5 3.0 2.0	Sideline - Back	No Shot	No Shot	No Shot	No Shot	No Shot	Equal Numbers	Out of Bounds	Highline	Successful	Lost
Ob5	Q1	Losing	14 4 5 15 10	4.5 4.0 2.0 2.5 1.0	4 8 12 13 14	1.0 3.0 4.5 3.0 2.0	Inbound - Baseline	No Shot	No Shot	No Shot	No Shot	No Shot	Equal Numbers	Handling Error	Zone	Successful	Lost
Ob4	Q1	Losing	14 4 5 15 10	4.5 4.0 2.0 2.5 1.0	4 8 12 13 14	1.0 3.0 4.5 3.0 2.0	Inbound - Baseline	No Shot	No Shot	No Shot	No Shot	No Shot	Equal Numbers	Handling Error	Zone	Successful	Lost
Ob3	Q1	Losing	14 4 5 15 10	4.5 4.0 2.0 2.5 1.0	4 8 12 13 14	1.0 3.0 4.5 3.0 2.0	Inbound - Baseline	No Shot	No Shot	No Shot	No Shot	No Shot	Equal Numbers	Handling Error	Zone	Successful	Lost
Ob5	Q1	Losing	14 4 5 15 10	4.5 4.0 2.0 2.5 1.0	4 8 12 13 14	1.0 3.0 4.5 3.0 2.0	Inbound - Baseline	Shot	Two	Unsuccessful	6 - 0.1 seconds	2 Point - Centre - Long	Equal Numbers	Defensive Rebound	Highline	Successful	Lost
Ob4	Q1	Losing	14 4 5 15 10	4.5 4.0 2.0 2.5 1.0	4 8 12 13 14	1.0 3.0 4.5 3.0 2.0	Inbound - Baseline	Shot	Two	Unsuccessful	6 - 0.1 seconds	2 Point - Centre - Long	Equal Numbers	Defensive Rebound	Highline	Successful	Lost
Ob1	Q1	Losing	14 4 5 15 10	4.5 4.0 2.0 2.5 1.0	4 8 12 13 14	1.0 3.0 4.5 3.0 2.0	Inbound - Baseline	Shot	Two	Unsuccessful	6 - 0.1 seconds	2 Point - Centre - Long	Equal Numbers	Defensive Rebound	Highline	Successful	Lost
Ob2	Q1	Losing	14 4 5 15 10	4.5 4.0 2.0 2.5 1.0	4 8 12 13 14	1.0 3.0 4.5 3.0 2.0	Inbound - Baseline	Shot	Two	Unsuccessful	6 - 0.1 seconds	2 Point - Centre - Long	Equal Numbers	Defensive Rebound	Highline	Successful	Lost
Ob3	Q1	Losing	14 4 5 15 10	4.5 4.0 2.0 2.5 1.0	4 8 12 13 14	1.0 3.0 4.5 3.0 2.0	Inbound - Baseline	Shot	Two	Unsuccessful	6 - 0.1 seconds	2 Point - Centre - Long	Equal Numbers	Defensive Rebound	Highline	Successful	Lost
Ob5	Q1	Losing	14 4 5 15 10	4.5 4.0 2.0 2.5 1.0	4 8 12 13 14	1.0 3.0 4.5 3.0 2.0	Sideline - Back	Shot	Two	Unsuccessful	12 - 7 seconds	2 Point - Centre - Long	Equal Numbers	Defensive Rebound	Highline	Successful	Lost
Ob1	Q1	Losing	14 4 5 15 10	4.5 4.0 2.0 2.5 1.0	4 8 12 13 14	1.0 3.0 4.5 3.0 2.0	Sideline - Back	Shot	Two	Unsuccessful	12 - 7 seconds	2 Point - Centre - Long	Equal Numbers	Defensive Rebound	Highline	Successful	Lost
Ob4	Q1	Losing	14 4 5 15 10	4.5 4.0 2.0 2.5 1.0	4 8 12 13 14	1.0 3.0 4.5 3.0 2.0	Sideline - Back	Shot	Two	Unsuccessful	12 - 7 seconds	2 Point - Centre - Long	Equal Numbers	Defensive Rebound	Highline	Successful	Lost
Ob3	Q1	Losing	14 4 5 15 10	4.5 4.0 2.0 2.5 1.0	4 8 12 13 14	1.0 3.0 4.5 3.0 2.0	Sideline - Back	Shot	Two	Unsuccessful	12 - 7 seconds	2 Point - Centre - Long	Equal Numbers	Defensive Rebound	Highline	Successful	Lost
Ob5	Q1	Losing	14 4 5 15 10	4.5 4.0 2.0 2.5 1.0	4 8 12 13 14	1.0 3.0 4.5 3.0 2.0	Turnover	No Shot	No Shot	No Shot	No Shot	No Shot	Equal Numbers	Other	Zone	Unsuccessful	Maintained
Ob2	Q1	Losing	14 4 5 15 10	4.5 4.0 2.0 2.5 1.0	4 8 12 13 14	1.0 3.0 4.5 3.0 2.0	Sideline - Back	Shot	Two	Unsuccessful	12 - 7 seconds	2 Point - Centre - Long	Equal Numbers	Defensive Rebound	Highline	Successful	Lost
Ob1	Q1	Losing	14 4 5 15 10	4.5 4.0 2.0 2.5 1.0	4 8 12 13 14	1.0 3.0 4.5 3.0 2.0	Turnover	No Shot	No Shot	No Shot	No Shot	No Shot	Equal Numbers	Other	Zone	Unsuccessful	Maintained
Ob4	Q1	Losing	14 4 5 15 10	4.5 4.0 2.0 2.5 1.0	4 8 12 13 14	1.0 3.0 4.5 3.0 2.0	Turnover	No Shot	No Shot	No Shot	No Shot	No Shot	Equal Numbers	Other	Zone	Unsuccessful	Maintained
Ob3	Q1	Losing	14 4 5 15 10	4.5 4.0 2.0 2.5 1.0	4 8 12 13 14	1.0 3.0 4.5 3.0 2.0	Turnover	No Shot	No Shot	No Shot	No Shot	No Shot	Equal Numbers	Other	Zone	Unsuccessful	Maintained
Ob2	Q1	Losing	14 4 5 15 10	4.5 4.0 2.0 2.5 1.0	4 8 12 13 14	1.0 3.0 4.5 3.0 2.0	Turnover	No Shot	No Shot	No Shot	No Shot	No Shot	Equal Numbers	Other	Zone	Unsuccessful	Maintained
Ob1	Q1	Losing	14 4 5 15 10	4.5 4.0 2.0 2.5 1.0	4 8 12 13 14	1.0 3.0 4.5 3.0 2.0	Sideline - Front	Shot	Two	Unsuccessful	12 - 7 seconds	2 Point - Centre - Near	Equal Numbers	Defensive Rebound	Zone	Successful	Lost
Ob5	Q1	Losing	14 4 5 15 10	4.5 4.0 2.0 2.5 1.0	4 8 12 13 14	1.0 3.0 4.5 3.0 2.0	Sideline - Front	Shot	Two	Unsuccessful	12 - 7 seconds	2 Point - Centre - Near	Equal Numbers	Defensive Rebound	Zone	Successful	Lost
Ob4	Q1	Losing	14 4 5 15 10	4.5 4.0 2.0 2.5 1.0	4 8 12 13 14	1.0 3.0 4.5 3.0 2.0	Sideline - Front	Shot	Two	Unsuccessful	12 - 7 seconds	2 Point - Centre - Near	Equal Numbers	Defensive Rebound	Zone	Successful	Lost
Ob2	Q1	Losing	10 11 12 9 7	1.0 3.0 3.0 2.5 4.5	4 8 12 13 14	1.0 3.0 4.5 3.0 2.0	Sideline - Front	Shot	Two	Unsuccessful	12 - 7 seconds	2 Point - Centre - Near	Equal Numbers	Defensive Rebound	Zone	Successful	Lost
Ob1	Q1	Losing	10 11 12 9 7	1.0 3.0 3.0 2.5 4.5	4 8 12 13 14	1.0 3.0 4.5 3.0 2.0	Inbound - Baseline	Shot	Three	Unsuccessful	12 - 7 seconds	3 Point	Equal Numbers	Basket Scored	Highline	Unsuccessful	Basket Scored
Ob3	Q1	Losing	10 11 12 9 7	1.0 3.0 3.0 2.5 4.5	4 8 12 13 14	1.0 3.0 4.5 3.0 2.0	Sideline - Front	Shot	Two	Unsuccessful	12 - 7 seconds	2 Point - Centre - Near	Equal Numbers	Defensive Rebound	Zone	Successful	Lost
Ob5	Q1	Losing	10 11 12 9 7	1.0 3.0 3.0 2.5 4.5	4 8 12 13 14	1.0 3.0 4.5 3.0 2.0	Inbound - Baseline	Shot	Three	Unsuccessful	12 - 7 seconds	3 Point	Equal Numbers	Basket Scored	Highline	Unsuccessful	Basket Scored
Ob2	Q1	Losing	10 11 12 9 7	1.0 3.0 3.0 2.5 4.5	4 8 12 13 14	1.0 3.0 4.5 3.0 2.0	Inbound - Baseline	Shot	Three	Unsuccessful	12 - 7 seconds	3 Point	Equal Numbers	Basket Scored	Highline	Unsuccessful	Basket Scored
Ob4	Q1	Losing	10 11 12 9 7	1.0 3.0 3.0 2.5 4.5	4 8 12 13 14	1.0 3.0 4.5 3.0 2.0	Inbound - Baseline	Shot	Three	Unsuccessful	12 - 7 seconds	3 Point	Equal Numbers	Basket Scored	Highline	Unsuccessful	Basket Scored
Ob3	Q1	Losing	10 11 12 9 7	1.0 3.0 3.0 2.5 4.5	4 8 12 13 14	1.0 3.0 4.5 3.0 2.0	Inbound - Baseline	Shot	Three	Unsuccessful	12 - 7 seconds	3 Point	Equal Numbers	Basket Scored	Highline	Unsuccessful	Basket Scored
Ob5	Q1	Losing	10 11 12 9 7	1.0 3.0 3.0 2.5 4.5	4 8 12 13 14	1.0 3.0 4.5 3.0 2.0	Inbound - Baseline	No Shot	No Shot	No Shot	No Shot	No Shot	Equal Numbers	Other	Highline	Unsuccessful	Maintained
Ob1	Q1	Losing	10 11 12 9 7	1.0 3.0 3.0 2.5 4.5	4 8 12 13 14	1.0 3.0 4.5 3.0 2.0	Inbound - Baseline	No Shot	No Shot	No Shot	No Shot	No Shot	Equal Numbers	Other	Highline	Unsuccessful	Maintained
Ob4	Q1	Losing	10 11 12 9 7	1.0 3.0 3.0 2.5 4.5	4 8 12 13 14	1.0 3.0 4.5 3.0 2.0	Inbound - Baseline	No Shot	No Shot	No Shot	No Shot	No Shot	Equal Numbers	Other	Highline	Unsuccessful	Maintained
Ob3	Q1	Losing	10 11 12 9 7	1.0 3.0 3.0 2.5 4.5	4 8 12 13 14	1.0 3.0 4.5 3.0 2.0	Inbound - Baseline	No Shot	No Shot	No Shot	No Shot	No Shot	Equal Numbers	Other	Highline	Unsuccessful	Maintained
Ob5	Q1	Losing	10 11 12 9 7	1.0 3.0 3.0 2.5 4.5	4 8 12 13 14	1.0 3.0 4.5 3.0 2.0	Sideline - Front	Shot	Two	Unsuccessful	6 - 0.1 seconds	2 Point - Right - 45	Equal Numbers	Defensive Rebound	Highline	Successful	Lost
Ob2	Q1	Losing	10 11 12 9 7	1.0 3.0 3.0 2.5 4.5	4 8 12 13 14	1.0 3.0 4.5 3.0 2.0	Inbound - Baseline	No Shot	No Shot	No Shot	No Shot	No Shot	Equal Numbers	Other	Highline	Unsuccessful	Maintained
Ob4	Q1	Losing	10 11 12 9 7	1.0 3.0 3.0 2.5 4.5	4 8 12 13 14	1.0 3.0 4.5 3.0 2.0	Sideline - Front	Shot	Two	Unsuccessful	6 - 0.1 seconds	2 Point - Right - 45	Equal Numbers	Defensive Rebound	Highline	Successful	Lost
Ob3	Q1	Losing	10 11 12 9 7	1.0 3.0 3.0 2.5 4.5	4 8 12 13 14	1.0 3.0 4.5 3.0 2.0	Sideline - Front	Shot	Two	Unsuccessful	6 - 0.1 seconds	2 Point - Right - 45	Equal Numbers	Defensive Rebound	Highline	Successful	Lost
Ob5	Q1	Losing	10 11 12 9 7	1.0 3.0 3.0 2.5 4.5	4 8 12 13 14	1.0 3.0 4.5 3.0 2.0	Defensive Rebound	Shot	Two	Successful	24 - 18 seconds	2 Point - Centre - Long	Equal Numbers	Basket Scored	2 man Press	Unsuccessful	Basket Scored
Ob1	Q1	Losing	10 11 12 9 7	1.0 3.0 3.0 2.5 4.5	4 8 12 13 14	1.0 3.0 4.5 3.0 2.0	Sideline - Front	Shot	Two	Unsuccessful	6 - 0.1 seconds	2 Point - Right - 45	Equal Numbers	Defensive Rebound	Highline	Successful	Lost
Ob2	Q1	Losing	10 11 12 9 7	1.0 3.0 3.0 2.5 4.5	4 8 12 13 14	1.0 3.0 4.5 3.0 2.0	Sideline - Front	Shot	Two	Unsuccessful	6 - 0.1 seconds	2 Point - Right - 45	Equal Numbers	Defensive Rebound	Highline	Successful	Lost
Ob4	Q1	Losing	10 11 12 9 7	1.0 3.0 3.0 2.5 4.5	4 8 12 13 14	1.0 3.0 4.5 3.0 2.0	Defensive Rebound	Shot	Two	Successful	24 - 18 seconds	2 Point - Centre - Long	Equal Numbers	Basket Scored	2 man Press	Unsuccessful	Basket Scored
Ob3	Q1	Losing	10 11 12 9 7	1.0 3.0 3.0 2.5 4.5	4 8 12 13 14	1.0 3.0 4.5 3.0 2.0	Defensive Rebound	Shot	Two	Successful	24 - 18 seconds	2 Point - Centre - Long	Equal Numbers	Basket Scored	2 man Press	Unsuccessful	Basket Scored
Ob1	Q1	Losing	10 11 12 9 7	1.0 3.0 3.0 2.5 4.5	4 8 12 13 14	1.0 3.0 4.5 3.0 2.0	Defensive Rebound	Shot	Two	Successful	24 - 18 seconds	2 Point - Centre - Long	Equal Numbers	Basket Scored	2 man Press	Unsuccessful	Basket Scored
Ob5	Q1	Losing	10 11 12 9 7	1.0 3.0 3.0 2.5 4.5	4 8 12 13 14	1.0 3.0 4.5 3.0 2.0	Inbound - Baseline	Shot	Two	Unsuccessful	17 - 13 seconds	2 Point - Left - 45	Equal Numbers	Offensive Rebound	Zone	Unsuccessful	Maintained
Ob4	Q1	Losing	10 11 12 9 7	1.0 3.0 3.0 2.5 4.5	4 8 12 13 14	1.0 3.0 4.5 3.0 2.0	Inbound - Baseline	Shot	Two	Unsuccessful	17 - 13 seconds	2 Point - Left - 45	Equal Numbers	Offensive Rebound	Zone	Unsuccessful	Maintained
Ob3	Q1	Losing	10 11 12 9 7	1.0 3.0 3.0 2.5 4.5	4 8 12 13 14	1.0 3.0 4.5 3.0 2.0	Inbound - Baseline	Shot	Two	Unsuccessful	17 - 13 seconds	2 Point - Left - 45	Equal Numbers	Offensive Rebound	Zone	Unsuccessful	Maintained
Ob2	Q1	Losing	10 11 12 9 7	1.0 3.0 3.0 2.5 4.5	4 8 12 13 14	1.0 3.0 4.5 3.0 2.0	Defensive Rebound	Shot	Two	Successful	24 - 18 seconds	2 Point - Centre - Long	Equal Numbers	Basket Scored	2 man Press	Unsuccessful	Basket Scored
Ob1	Q1	Losing	10 11 12 9 7	1.0 3.0 3.0 2.5 4.5	4 8 12 13 14	1.0 3.0 4.5 3.0 2.0	Inbound - Baseline	Shot	Two	Unsuccessful	17 - 13 seconds	2 Point - Left - 45	Equal Numbers	Offensive Rebound	Zone	Unsuccessful	Maintained
Ob5	Q1	Losing	10 11 12 9 7	1.0 3.0 3.0 2.5 4.5	4 8 12 13 14	1.0 3.0 4.5 3.0 2.0	Offensive Rebound	Shot	Two	Unsuccessful	6 - 0.1 seconds	2 Point - Centre - Mid	Equal Numbers	Defensive Rebound	Zone	Successful	Lost
Ob4	Q1	Losing	10 11 12 9 7	1.0 3.0 3.0 2.5 4.5	4 8 12 13 14	1.0 3.0 4.5 3.0 2.0	Offensive Rebound	Shot	Two	Unsuccessful	6 - 0.1 seconds	2 Point - Centre - Mid	Equal Numbers	Defensive Rebound	Zone	Successful	Lost
Ob2	Q1	Losing	10 11 12 9 7	1.0 3.0 3.0 2.5 4.5	4 8 12 13 14	1.0 3.0 4.5 3.0 2.0	Inbound - Baseline	Shot	Two	Unsuccessful	17 - 13 seconds	2 Point - Left - 45	Equal Numbers	Offensive Rebound	Zone	Unsuccessful	Maintained
Ob3	Q1	Losing	10 11 12 9 7	1.0 3.0 3.0 2.5 4.5	4 8 12 13 14	1.0 3.0 4.5 3.0 2.0	Offensive Rebound	Shot	Two	Unsuccessful	6 - 0.1 seconds	2 Point - Centre - Mid	Equal Numbers	Defensive Rebound	Zone	Successful	Lost
Ob5	Q1	Losing	10 11 12 9 7	1.0 3.0 3.0 2.5 4.5	4 8 12 13 14	1.0 3.0 4.5 3.0 2.0	Inbound - Baseline	No Shot	No Shot	No Shot	No Shot	No Shot	Equal Numbers	Foul For	Zone	Unsuccessful	Maintained
Ob4	Q1	Losing	10 11 12 9 7	1.0 3.0 3.0 2.5 4.5	4 8 12 13 14	1.0 3.0 4.5 3.0 2.0	Inbound - Baseline	No Shot	No Shot	No Shot	No Shot	No Shot	Equal Numbers	Foul For	Zone	Unsuccessful	Maintained
Ob1	Q1	Losing	10 11 12 9 7	1.0 3.0 3.0 2.5 4.5	4 8 12 13 14	1.0 3.0 4.5 3.0 2.0	Offensive Rebound	Shot	Two	Unsuccessful	6 - 0.1 seconds	2 Point - Centre - Mid	Equal Numbers	Defensive Rebound	Zone	Successful	Lost
Ob2	Q1	Losing	10 11 12 9 7	1.0 3.0 3.0 2.5 4.5	4 8 12 13 14	1.0 3.0 4.5 3.0 2.0	Offensive Rebound	Shot	Two	Unsuccessful	6 - 0.1 seconds	2 Point - Centre - Mid	Equal Numbers	Defensive Rebound	Zone	Successful	Lost
Ob3	Q1	Losing	10 11 12 9 7	1.0 3.0 3.0 2.5 4.5	4 8 12 13 14	1.0 3.0 4.5 3.0 2.0	Inbound - Baseline	No Shot	No Shot	No Shot	No Shot	No Shot	Equal Numbers	Foul For	Zone	Unsuccessful	Maintained
Ob5	Q1	Losing	10 11 12 9 7	1.0 3.0 3.0 2.5 4.5	4 8 12 13 14	1.0 3.0 4.5 3.0 2.0	Sideline - Front	Shot	Two	Successful	17 - 13 seconds	2 Point - Right - 45	Equal Numbers	Basket Scored	Zone	Unsuccessful	Basket Scored
Ob1	Q1	Losing	10 11 12 9 7	1.0 3.0 3.0 2.5 4.5	4 8 12 13 14	1.0 3.0 4.5 3.0 2.0	Inbound - Baseline	No Shot	No Shot	No Shot	No Shot	No Shot	Equal Numbers	Foul For	Zone	Unsuccessful	Maintained
Ob4	Q1	Losing	10 11 12 9 7	1.0 3.0 3.0 2.5 4.5	4 8 12 13 14	1.0 3.0 4.5 3.0 2.0	Sideline - Front	Shot	Two	Successful	17 - 13 seconds	2 Point - Right - 45	Equal Numbers	Basket Scored	Highline	Unsuccessful	Basket Scored
Ob3	Q1	Losing	10 11 12 9 7	1.0 3.0 3.0 2.5 4.5	4 8 12 13 14	1.0 3.0 4.5 3.0 2.0	Sideline - Front	Shot	Two	Successful	17 - 13 seconds	2 Point - Right - 45	Equal Numbers	Basket Scored	Zone	Unsuccessful	Basket Scored
Ob5	Q1	Losing	10 11 12 9 7	1.0 3.0 3.0 2.5 4.5	4 8 12 13 14	1.0 3.0 4.5 3.0 2.0	Turnover	Shot	Two	Successful	24 - 18 seconds	2 Point - Centre - Near	Equal Numbers	Basket Scored	Fast Break	Unsuccessful	Basket Scored
Ob2	Q1	Losing	10 11 12 9 7	1.0 3.0 3.0 2.5 4.5	4 8 12 13 14	1.0 3.0 4.5 3.0 2.0	Inbound - Baseline	No Shot	No Shot	No Shot	No Shot	No Shot	Equal Numbers	Foul For	Zone	Unsuccessful	Maintained
Ob1	Q1	Losing	10 11 12 9 7	1.0 3.0 3.0 2.5 4.5	4 8 12 13 14	1.0 3.0 4.5 3.0 2.0	Sideline - Front	Shot	Two	Successful	17 - 13 seconds	2 Point - Right - 45	Equal Numbers	Basket Scored	Zone	Unsuccessful	Basket Scored
Ob4	Q1	Losing	10 11 12 9 7	1.0 3.0 3.0 2.5 4.5	4 8 12 13 14	1.0 3.0 4.5 3.0 2.0	Turnover	Shot	Two	Successful	24 - 18 seconds	2 Point - Centre - Near	Equal Numbers	Basket Scored	Fast Break	Unsuccessful	Basket Scored
Ob3	Q1	Losing	10 11 12 9 7	1.0 3.0 3.0 2.5 4.5	4 8 12 13 14	1.0 3.0 4.5 3.0 2.0	Turnover	Shot	Two	Successful	24 - 18 seconds	2 Point - Centre - Near	Equal Numbers	Basket Scored	Fast Break	Unsuccessful	Basket Scored
Ob2	Q1	Losing	10 11 12 9 7	1.0 3.0 3.0 2.5 4.5	4 8 12 13 14	1.0 3.0 4.5 3.0 2.0	Sideline - Front	Shot	Two	Successful	17 - 13 seconds	2 Point - Right - 45	Equal Numbers	Basket Scored	Zone	Unsuccessful	Basket Scored
Ob5	Q1	Losing	10 11 12 9 7	1.0 3.0 3.0 2.5 4.5	4 8 12 13 14	1.0 3.0 4.5 3.0 2.0	Defensive Rebound	Shot	Two	Successful	6 - 0.1 seconds	2 Point - Centre - Near	Number Advantage	Basket Scored	Highline	Unsuccessful	Basket Scored
Ob4	Q1	Losing	10 11 12 9 7	1.0 3.0 3.0 2.5 4.5	4 8 12 13 14	1.0 3.0 4.5 3.0 2.0	Defensive Rebound	Shot	Two	Successful	6 - 0.1 seconds	2 Point - Centre - Near	Number Advantage	Basket Scored	Highline	Unsuccessful	Basket Scored
Ob3	Q1	Losing	10 11 12 9 7	1.0 3.0 3.0 2.5 4.5	4 8 12 13 14	1.0 3.0 4.5 3.0 2.0	Defensive Rebound	Shot	Two	Successful	6 - 0.1 seconds	2 Point - Centre - Near	Number Advantage	Basket Scored	Highline	Unsuccessful	Basket Scored
Ob1	Q1	Losing	10 11 12 9 7	1.0 3.0 3.0 2.5 4.5	4 8 12 13 14	1.0 3.0 4.5 3.0 2.0	Turnover	Shot	Two	Successful	24 - 18 seconds	2 Point - Centre - Near	Equal Numbers	Basket Scored	Fast Break	Unsuccessful	Basket Scored
Ob2	Q1	Losing	10 11 12 9 7	1.0 3.0 3.0 2.5 4.5	4 8 12 13 14	1.0 3.0 4.5 3.0 2.0	Turnover	Shot	Two	Successful	24 - 18 seconds	2 Point - Centre - Near	Equal Numbers	Basket Scored	Fast Break	Unsuccessful	Basket Scored
Ob5	Q1	Losing	10 11 12 9 7	1.0 3.0 3.0 2.5 4.5	4 8 12 13 14	1.0 3.0 4.5 3.0 2.0	Inbound - Baseline	Shot	Two	Unsuccessful	17 - 13 seconds	2 Point - Centre - Mid	Equal Numbers	Defensive Rebound	Highline	Successful	Lost
Ob4	Q1	Losing	10 11 12 9 7	1.0 3.0 3.0 2.5 4.5	4 8 12 13 14	1.0 3.0 4.5 3.0 2.0	Inbound - Baseline	Shot	Two	Unsuccessful	17 - 13 seconds	2 Point - Centre - Mid	Equal Numbers	Defensive Rebound	Highline	Successful	Lost
Ob1	Q1	Losing	10 11 12 9 7	1.0 3.0 3.0 2.5 4.5	4 8 12 13 14	1.0 3.0 4.5 3.0 2.0	Defensive Rebound	Shot	Two	Successful	6 - 0.1 seconds	2 Point - Centre - Near	Number Advantage	Basket Scored	Highline	Unsuccessful	Basket Scored
Ob3	Q1	Losing	10 11 12 9 7	1.0 3.0 3.0 2.5 4.5	4 8 12 13 14	1.0 3.0 4.5 3.0 2.0	Inbound - Baseline	Shot	Two	Unsuccessful	17 - 13 seconds	2 Point - Centre - Mid	Equal Numbers	Defensive Rebound	Highline	Successful	Lost
Ob5	Q1	Losing	10 11 12 9 7	1.0 3.0 3.0 2.5 4.5	4 8 12 13 14	1.0 3.0 4.5 3.0 2.0	Defensive Rebound	Shot	Two	Successful	17 - 13 seconds	2 Point - Centre - Near	Equal Numbers	Basket Scored	Highline	Unsuccessful	Basket Scored
Ob4	Q1	Losing	10 11 12 9 7	1.0 3.0 3.0 2.5 4.5	4 8 12 13 14	1.0 3.0 4.5 3.0 2.0	Defensive Rebound	Shot	Two	Successful	17 - 13 seconds	2 Point - Centre - Near	Equal Numbers	Basket Scored	Highline	Unsuccessful	Basket Scored
Ob2	Q1	Losing	10 11 12 9 7	1.0 3.0 3.0 2.5 4.5	4 8 12 13 14	1.0 3.0 4.5 3.0 2.0	Defensive Rebound	Shot	Two	Successful	6 - 0.1 seconds	2 Point - Centre - Near	Number Advantage	Basket Scored	Highline	Unsuccessful	Basket Scored
Ob1	Q1	Losing	10 11 12 9 7	1.0 3.0 3.0 2.5 4.5	4 8 12 13 14	1.0 3.0 4.5 3.0 2.0	Inbound - Baseline	Shot	Two	Unsuccessful	17 - 13 seconds	2 Point - Centre - Mid	Equal Numbers	Defensive Rebound	Highline	Successful	Lost
Ob3	Q1	Losing	10 11 12 9 7	1.0 3.0 3.0 2.5 4.5	4 8 12 13 14	1.0 3.0 4.5 3.0 2.0	Defensive Rebound	Shot	Two	Successful	17 - 13 seconds	2 Point - Centre - Near	Equal Numbers	Basket Scored	Highline	Unsuccessful	Basket Scored
Ob5	Q2	Losing	10 11 12 9 7	1.0 3.0 3.0 2.5 4.5	4 8 12 13 14	1.0 3.0 4.5 3.0 2.0	Sideline - Front	Shot	Two	Unsuccessful	12 - 7 seconds	2 Point - Left - 45	Equal Numbers	Defensive Rebound	Zone	Successful	Lost
Ob2	Q1	Losing	10 11 12 9 7	1.0 3.0 3.0 2.5 4.5	4 8 12 13 14	1.0 3.0 4.5 3.0 2.0	Inbound - Baseline	Shot	Two	Unsuccessful	17 - 13 seconds	2 Point - Centre - Mid	Equal Numbers	Defensive Rebound	Highline	Successful	Lost
Ob4	Q2	Losing	10 11 12 9 7	1.0 3.0 3.0 2.5 4.5	4 8 12 13 14	1.0 3.0 4.5 3.0 2.0	Sideline - Front	Shot	Two	Unsuccessful	12 - 7 seconds	2 Point - Left - 45	Equal Numbers	Defensive Rebound	Zone	Successful	Lost
Ob3	Q2	Losing	10 11 12 9 7	1.0 3.0 3.0 2.5 4.5	4 8 12 13 14	1.0 3.0 4.5 3.0 2.0	Sideline - Front	Shot	Two	Unsuccessful	12 - 7 seconds	2 Point - Left - 45	Equal Numbers	Defensive Rebound	Zone	Successful	Lost
Ob5	Q2	Losing	10 11 12 9 7	1.0 3.0 3.0 2.5 4.5	4 8 12 13 14	1.0 3.0 4.5 3.0 2.0	Inbound - Baseline	Shot	Two	Successful	17 - 13 seconds	2 Point - Centre - Near	Equal Numbers	Basket Scored	Highline	Unsuccessful	Basket Scored
Ob1	Q1	Losing	10 11 12 9 7	1.0 3.0 3.0 2.5 4.5	4 8 12 13 14	1.0 3.0 4.5 3.0 2.0	Defensive Rebound	Shot	Two	Successful	17 - 13 seconds	2 Point - Centre - Near	Equal Numbers	Basket Scored	Highline	Unsuccessful	Basket Scored
Ob2	Q1	Losing	10 11 12 9 7	1.0 3.0 3.0 2.5 4.5	4 8 12 13 14	1.0 3.0 4.5 3.0 2.0	Defensive Rebound	Shot	Two	Successful	17 - 13 seconds	2 Point - Centre - Near	Equal Numbers	Basket Scored	Highline	Unsuccessful	Basket Scored
Ob4	Q2	Losing	10 11 12 9 7	1.0 3.0 3.0 2.5 4.5	4 8 12 13 14	1.0 3.0 4.5 3.0 2.0	Inbound - Baseline	Shot	Two	Successful	17 - 13 seconds	2 Point - Centre - Near	Equal Numbers	Basket Scored	Highline	Unsuccessful	Basket Scored
Ob3	Q2	Losing	10 11 12 9 7	1.0 3.0 3.0 2.5 4.5	4 8 12 13 14	1.0 3.0 4.5 3.0 2.0	Inbound - Baseline	Shot	Two	Successful	17 - 13 seconds	2 Point - Centre - Near	Equal Numbers	Basket Scored	Highline	Unsuccessful	Basket Scored
Ob1	Q2	Losing	10 11 12 9 7	1.0 3.0 3.0 2.5 4.5	4 8 12 13 14	1.0 3.0 4.5 3.0 2.0	Sideline - Front	Shot	Two	Unsuccessful	12 - 7 seconds	2 Point - Left - 45	Equal Numbers	Defensive Rebound	Zone	Successful	Lost
Ob5	Q2	Losing	10 11 12 9 7	1.0 3.0 3.0 2.5 4.5	4 8 12 13 14	1.0 3.0 4.5 3.0 2.0	Inbound - Baseline	Shot	Two	Unsuccessful	12 - 7 seconds	2 Point - Left - 45	Equal Numbers	Offensive Rebound	Highline	Unsuccessful	Maintained
Ob4	Q2	Losing	10 11 12 9 7	1.0 3.0 3.0 2.5 4.5	4 8 12 13 14	1.0 3.0 4.5 3.0 2.0	Inbound - Baseline	Shot	Two	Unsuccessful	12 - 7 seconds	2 Point - Left - 45	Equal Numbers	Offensive Rebound	Highline	Unsuccessful	Maintained
Ob3	Q2	Losing	10 11 12 9 7	1.0 3.0 3.0 2.5 4.5	4 8 12 13 14	1.0 3.0 4.5 3.0 2.0	Inbound - Baseline	Shot	Two	Unsuccessful	12 - 7 seconds	2 Point - Left - 45	Equal Numbers	Offensive Rebound	Highline	Unsuccessful	Maintained
Ob2	Q2	Losing	10 11 12 9 7	1.0 3.0 3.0 2.5 4.5	4 8 12 13 14	1.0 3.0 4.5 3.0 2.0	Sideline - Front	Shot	Two	Unsuccessful	12 - 7 seconds	2 Point - Left - 45	Equal Numbers	Defensive Rebound	Zone	Successful	Lost
Ob1	Q2	Losing	10 11 12 9 7	1.0 3.0 3.0 2.5 4.5	4 8 12 13 14	1.0 3.0 4.5 3.0 2.0	Inbound - Baseline	Shot	Two	Successful	17 - 13 seconds	2 Point - Centre - Near	Equal Numbers	Basket Scored	Highline	Unsuccessful	Basket Scored
Ob5	Q2	Losing	10 11 12 9 7	1.0 3.0 3.0 2.5 4.5	4 8 12 13 14	1.0 3.0 4.5 3.0 2.0	Inbound - Endline	Shot	Two	Unsuccessful	12 - 7 seconds	2 Point - Centre - Near	Equal Numbers	Defensive Rebound	Zone	Successful	Lost
Ob4	Q2	Losing	10 11 12 9 7	1.0 3.0 3.0 2.5 4.5	4 8 12 13 14	1.0 3.0 4.5 3.0 2.0	Inbound - Endline	Shot	Two	Unsuccessful	12 - 7 seconds	2 Point - Centre - Near	Equal Numbers	Defensive Rebound	Zone	Successful	Lost
Ob2	Q2	Losing	10 11 12 9 7	1.0 3.0 3.0 2.5 4.5	4 8 12 13 14	1.0 3.0 4.5 3.0 2.0	Inbound - Baseline	Shot	Two	Successful	17 - 13 seconds	2 Point - Centre - Near	Equal Numbers	Basket Scored	Highline	Unsuccessful	Basket Scored
Ob3	Q2	Losing	10 11 12 9 7	1.0 3.0 3.0 2.5 4.5	4 8 12 13 14	1.0 3.0 4.5 3.0 2.0	Inbound - Endline	Shot	Two	Unsuccessful	12 - 7 seconds	2 Point - Centre - Near	Equal Numbers	Defensive Rebound	Zone	Successful	Lost
Ob5	Q2	Losing	10 11 12 9 7	1.0 3.0 3.0 2.5 4.5	4 8 12 13 14	1.0 3.0 4.5 3.0 2.0	Inbound - Baseline	Shot	Two	Unsuccessful	12 - 7 seconds	2 Point - Centre - Mid	Equal Numbers	Defensive Rebound	Highline	Successful	Lost
Ob4	Q2	Losing	10 11 12 9 7	1.0 3.0 3.0 2.5 4.5	4 8 12 13 14	1.0 3.0 4.5 3.0 2.0	Inbound - Baseline	Shot	Two	Unsuccessful	12 - 7 seconds	2 Point - Centre - Mid	Equal Numbers	Defensive Rebound	Highline	Successful	Lost
Ob1	Q2	Losing	7 10 4 9 6	4.5 1.0 4.0 2.5 2.0	4 8 12 13 14	1.0 3.0 4.5 3.0 2.0	Inbound - Baseline	Shot	Two	Unsuccessful	12 - 7 seconds	2 Point - Left - 45	Equal Numbers	Offensive Rebound	Highline	Unsuccessful	Maintained
Ob2	Q2	Losing	7 10 4 9 6	4.5 1.0 4.0 2.5 2.0	4 8 12 13 14	1.0 3.0 4.5 3.0 2.0	Inbound - Baseline	Shot	Two	Unsuccessful	12 - 7 seconds	2 Point - Left - 45	Equal Numbers	Offensive Rebound	Highline	Unsuccessful	Maintained
Ob3	Q2	Losing	7 10 4 9 6	4.5 1.0 4.0 2.5 2.0	4 8 12 13 14	1.0 3.0 4.5 3.0 2.0	Inbound - Baseline	Shot	Two	Unsuccessful	12 - 7 seconds	2 Point - Centre - Mid	Equal Numbers	Defensive Rebound	Highline	Successful	Lost
Ob5	Q2	Losing	7 10 4 9 6	4.5 1.0 4.0 2.5 2.0	4 8 12 13 14	1.0 3.0 4.5 3.0 2.0	Inbound - Baseline	Shot	Two	Unsuccessful	12 - 7 seconds	2 Point - Centre - Near	Equal Numbers	Defensive Rebound	Highline	Successful	Lost
Ob1	Q2	Losing	7 10 4 9 6	4.5 1.0 4.0 2.5 2.0	4 8 12 13 14	1.0 3.0 4.5 3.0 2.0	Inbound - Endline	Shot	Two	Unsuccessful	12 - 7 seconds	2 Point - Centre - Near	Equal Numbers	Defensive Rebound	Zone	Successful	Lost
Ob4	Q2	Losing	7 10 4 9 6	4.5 1.0 4.0 2.5 2.0	4 8 12 13 14	1.0 3.0 4.5 3.0 2.0	Inbound - Baseline	Shot	Two	Unsuccessful	12 - 7 seconds	2 Point - Centre - Near	Equal Numbers	Defensive Rebound	Highline	Successful	Lost
Ob3	Q2	Losing	7 10 4 9 6	4.5 1.0 4.0 2.5 2.0	4 8 12 13 14	1.0 3.0 4.5 3.0 2.0	Inbound - Baseline	Shot	Two	Unsuccessful	12 - 7 seconds	2 Point - Centre - Near	Equal Numbers	Defensive Rebound	Highline	Successful	Lost
Ob5	Q2	Losing	7 10 4 9 6	4.5 1.0 4.0 2.5 2.0	4 8 12 13 14	1.0 3.0 4.5 3.0 2.0	Inbound - Baseline	Shot	Three	Unsuccessful	24 - 18 seconds	3 Point	Equal Numbers	Defensive Rebound	Highline	Successful	Lost
Ob2	Q2	Losing	7 10 4 9 6	4.5 1.0 4.0 2.5 2.0	4 8 12 13 14	1.0 3.0 4.5 3.0 2.0	Inbound - Endline	Shot	Two	Unsuccessful	12 - 7 seconds	2 Point - Centre - Near	Equal Numbers	Defensive Rebound	Zone	Successful	Lost
Ob1	Q2	Losing	7 10 4 9 6	4.5 1.0 4.0 2.5 2.0	4 8 12 13 14	1.0 3.0 4.5 3.0 2.0	Inbound - Baseline	Shot	Two	Unsuccessful	12 - 7 seconds	2 Point - Centre - Mid	Equal Numbers	Defensive Rebound	Highline	Successful	Lost
Ob4	Q2	Losing	7 10 4 9 6	4.5 1.0 4.0 2.5 2.0	4 8 12 13 14	1.0 3.0 4.5 3.0 2.0	Inbound - Baseline	Shot	Three	Unsuccessful	17 - 13 seconds	3 Point	Equal Numbers	Defensive Rebound	Highline	Successful	Lost
Ob3	Q2	Losing	7 10 4 9 6	4.5 1.0 4.0 2.5 2.0	4 8 12 13 14	1.0 3.0 4.5 3.0 2.0	Inbound - Baseline	Shot	Three	Unsuccessful	24 - 18 seconds	3 Point	Equal Numbers	Defensive Rebound	Highline	Successful	Lost
Ob2	Q2	Losing	7 10 4 9 6	4.5 1.0 4.0 2.5 2.0	4 8 12 13 14	1.0 3.0 4.5 3.0 2.0	Inbound - Baseline	Shot	Two	Unsuccessful	12 - 7 seconds	2 Point - Centre - Mid	Equal Numbers	Defensive Rebound	Highline	Successful	Lost
Ob5	Q2	Losing	7 10 4 9 6	4.5 1.0 4.0 2.5 2.0	4 8 12 13 14	1.0 3.0 4.5 3.0 2.0	Inbound - Baseline	Shot	Two	Unsuccessful	12 - 7 seconds	2 Point - Left - 45	Equal Numbers	Defensive Rebound	Zone	Successful	Lost
Ob4	Q2	Losing	7 10 4 9 6	4.5 1.0 4.0 2.5 2.0	4 8 12 13 14	1.0 3.0 4.5 3.0 2.0	Inbound - Baseline	Shot	Two	Unsuccessful	12 - 7 seconds	2 Point - Left - 45	Equal Numbers	Defensive Rebound	Zone	Successful	Lost
Ob3	Q2	Losing	7 10 4 9 6	4.5 1.0 4.0 2.5 2.0	4 8 12 13 14	1.0 3.0 4.5 3.0 2.0	Inbound - Baseline	Shot	Two	Unsuccessful	12 - 7 seconds	2 Point - Left - Base	Equal Numbers	Defensive Rebound	Zone	Successful	Lost
Ob1	Q2	Losing	7 10 4 9 6	4.5 1.0 4.0 2.5 2.0	4 8 12 13 14	1.0 3.0 4.5 3.0 2.0	Inbound - Baseline	Shot	Two	Unsuccessful	12 - 7 seconds	2 Point - Centre - Near	Equal Numbers	Defensive Rebound	Highline	Successful	Lost
Ob2	Q2	Losing	7 10 4 9 6	4.5 1.0 4.0 2.5 2.0	4 8 12 13 14	1.0 3.0 4.5 3.0 2.0	Inbound - Baseline	Shot	Two	Unsuccessful	12 - 7 seconds	2 Point - Centre - Near	Equal Numbers	Defensive Rebound	Highline	Successful	Lost
Ob5	Q2	Losing	7 10 4 9 6	4.5 1.0 4.0 2.5 2.0	4 8 12 13 14	1.0 3.0 4.5 3.0 2.0	Inbound - Baseline	Shot	Two	Unsuccessful	17 - 13 seconds	2 Point - Centre - Mid	Equal Numbers	Defensive Rebound	Highline	Successful	Lost
Ob4	Q2	Losing	7 10 4 9 6	4.5 1.0 4.0 2.5 2.0	4 8 12 13 14	1.0 3.0 4.5 3.0 2.0	Inbound - Baseline	Shot	Two	Unsuccessful	17 - 13 seconds	2 Point - Centre - Mid	Equal Numbers	Defensive Rebound	Highline	Successful	Lost
Ob1	Q2	Losing	7 10 4 9 6	4.5 1.0 4.0 2.5 2.0	4 8 12 13 14	1.0 3.0 4.5 3.0 2.0	Inbound - Baseline	Shot	Three	Unsuccessful	24 - 18 seconds	3 Point	Equal Numbers	Defensive Rebound	Highline	Successful	Lost
Ob3	Q2	Losing	7 10 4 9 6	4.5 1.0 4.0 2.5 2.0	4 8 12 13 14	1.0 3.0 4.5 3.0 2.0	Inbound - Baseline	Shot	Two	Unsuccessful	17 - 13 seconds	2 Point - Centre - Mid	Equal Numbers	Defensive Rebound	Highline	Successful	Lost
Ob5	Q2	Losing	7 10 4 9 6	4.5 1.0 4.0 2.5 2.0	4 8 12 13 14	1.0 3.0 4.5 3.0 2.0	Inbound - Baseline	No Shot	No Shot	No Shot	No Shot	No Shot	Equal Numbers	Out of Bounds	Highline	Unsuccessful	Maintained
Ob4	Q2	Losing	7 10 4 9 6	4.5 1.0 4.0 2.5 2.0	4 8 12 13 14	1.0 3.0 4.5 3.0 2.0	Inbound - Baseline	No Shot	No Shot	No Shot	No Shot	No Shot	Equal Numbers	Out of Bounds	Highline	Unsuccessful	Maintained
Ob2	Q2	Losing	7 10 4 9 6	4.5 1.0 4.0 2.5 2.0	4 8 12 13 14	1.0 3.0 4.5 3.0 2.0	Inbound - Baseline	Shot	Three	Unsuccessful	24 - 18 seconds	3 Point	Equal Numbers	Defensive Rebound	Highline	Successful	Lost
Ob1	Q2	Losing	7 10 4 9 6	4.5 1.0 4.0 2.5 2.0	4 8 12 13 14	1.0 3.0 4.5 3.0 2.0	Inbound - Baseline	Shot	Two	Unsuccessful	12 - 7 seconds	2 Point - Left - 45	Equal Numbers	Defensive Rebound	Zone	Successful	Lost
Ob3	Q2	Losing	7 10 4 9 6	4.5 1.0 4.0 2.5 2.0	4 8 12 13 14	1.0 3.0 4.5 3.0 2.0	Inbound - Baseline	No Shot	No Shot	No Shot	No Shot	No Shot	Equal Numbers	Out of Bounds	Highline	Unsuccessful	Maintained
Ob5	Q2	Losing	7 10 4 9 6	4.5 1.0 4.0 2.5 2.0	4 8 12 13 14	1.0 3.0 4.5 3.0 2.0	Inbound - Endline	No Shot	No Shot	No Shot	No Shot	No Shot	Equal Numbers	Violation Against	Zone	Successful	Lost
Ob2	Q2	Losing	7 10 4 9 6	4.5 1.0 4.0 2.5 2.0	4 8 12 13 14	1.0 3.0 4.5 3.0 2.0	Inbound - Baseline	Shot	Two	Unsuccessful	12 - 7 seconds	2 Point - Left - Base	Equal Numbers	Defensive Rebound	Zone	Successful	Lost
Ob4	Q2	Losing	7 10 4 9 6	4.5 1.0 4.0 2.5 2.0	4 8 12 13 14	1.0 3.0 4.5 3.0 2.0	Inbound - Baseline	No Shot	No Shot	No Shot	No Shot	No Shot	Equal Numbers	Violation Against	Zone	Successful	Lost
Ob3	Q2	Losing	7 10 4 9 6	4.5 1.0 4.0 2.5 2.0	4 8 12 13 14	1.0 3.0 4.5 3.0 2.0	Inbound - Endline	No Shot	No Shot	No Shot	No Shot	No Shot	Equal Numbers	Violation Against	Zone	Successful	Lost
Ob5	Q2	Losing	7 10 4 9 6	4.5 1.0 4.0 2.5 2.0	4 8 12 13 14	1.0 3.0 4.5 3.0 2.0	Defensive Rebound	Shot	Two	Successful	12 - 7 seconds	2 Point - Left - 45	Equal Numbers	Basket Scored	Highline	Unsuccessful	Basket Scored
Ob1	Q2	Losing	5 15 11 4 9	2.0 2.5 3.0 4.0 2.5	4 8 12 13 14	1.0 3.0 4.5 3.0 2.0	Inbound - Baseline	Shot	Two	Unsuccessful	17 - 13 seconds	2 Point - Centre - Mid	Equal Numbers	Defensive Rebound	Highline	Successful	Lost
Ob2	Q2	Losing	5 15 11 4 9	2.0 2.5 3.0 4.0 2.5	4 8 12 13 14	1.0 3.0 4.5 3.0 2.0	Inbound - Baseline	Shot	Two	Unsuccessful	17 - 13 seconds	2 Point - Centre - Mid	Equal Numbers	Defensive Rebound	Highline	Successful	Lost
Ob4	Q2	Losing	5 15 11 4 9	2.0 2.5 3.0 4.0 2.5	4 8 12 13 14	1.0 3.0 4.5 3.0 2.0	Defensive Rebound	Shot	Two	Successful	12 - 7 seconds	2 Point - Left - 45	Equal Numbers	Basket Scored	Highline	Unsuccessful	Basket Scored
Ob3	Q2	Losing	5 15 11 4 9	2.0 2.5 3.0 4.0 2.5	4 8 12 13 14	1.0 3.0 4.5 3.0 2.0	Defensive Rebound	Shot	Two	Successful	12 - 7 seconds	2 Point - Left - 45	Equal Numbers	Basket Scored	Highline	Unsuccessful	Basket Scored
Ob1	Q2	Losing	5 15 11 4 9	2.0 2.5 3.0 4.0 2.5	4 8 12 13 14	1.0 3.0 4.5 3.0 2.0	Inbound - Baseline	No Shot	No Shot	No Shot	No Shot	No Shot	Equal Numbers	Out of Bounds	Highline	Unsuccessful	Maintained
Ob5	Q2	Losing	5 15 11 4 9	2.0 2.5 3.0 4.0 2.5	4 8 12 13 14	1.0 3.0 4.5 3.0 2.0	Defensive Rebound	No Shot	No Shot	No Shot	No Shot	No Shot	Equal Numbers	Foul For	2 man Press	Unsuccessful	Maintained
Ob4	Q2	Losing	5 15 11 4 9	2.0 2.5 3.0 4.0 2.5	4 8 12 13 14	1.0 3.0 4.5 3.0 2.0	Defensive Rebound	No Shot	No Shot	No Shot	No Shot	No Shot	Equal Numbers	Foul For	2 man Press	Unsuccessful	Maintained
Ob3	Q2	Losing	5 15 11 4 9	2.0 2.5 3.0 4.0 2.5	4 8 12 13 14	1.0 3.0 4.5 3.0 2.0	Defensive Rebound	No Shot	No Shot	No Shot	No Shot	No Shot	Equal Numbers	Foul For	2 man Press	Unsuccessful	Maintained
Ob2	Q2	Losing	5 15 11 4 9	2.0 2.5 3.0 4.0 2.5	4 8 12 13 14	1.0 3.0 4.5 3.0 2.0	Inbound - Baseline	No Shot	No Shot	No Shot	No Shot	No Shot	Equal Numbers	Out of Bounds	Highline	Unsuccessful	Maintained
Ob1	Q2	Losing	5 15 11 4 9	2.0 2.5 3.0 4.0 2.5	4 8 12 13 14	1.0 3.0 4.5 3.0 2.0	Inbound - Endline	No Shot	No Shot	No Shot	No Shot	No Shot	Equal Numbers	Violation Against	Zone	Successful	Lost
Ob5	Q2	Losing	5 15 11 4 9	2.0 2.5 3.0 4.0 2.5	4 8 12 13 14	1.0 3.0 4.5 3.0 2.0	Sideline - Back	No Shot	No Shot	No Shot	No Shot	No Shot	Equal Numbers	Handling Error	Highline	Successful	Lost
Ob4	Q2	Losing	5 15 11 4 9	2.0 2.5 3.0 4.0 2.5	4 8 12 13 14	1.0 3.0 4.5 3.0 2.0	Sideline - Back	No Shot	No Shot	No Shot	No Shot	No Shot	Equal Numbers	Handling Error	Highline	Successful	Lost
Ob2	Q2	Losing	5 15 11 4 9	2.0 2.5 3.0 4.0 2.5	4 8 12 13 14	1.0 3.0 4.5 3.0 2.0	Inbound - Endline	No Shot	No Shot	No Shot	No Shot	No Shot	Equal Numbers	Violation Against	Zone	Successful	Lost
Ob3	Q2	Losing	5 15 11 4 9	2.0 2.5 3.0 4.0 2.5	4 8 12 13 14	1.0 3.0 4.5 3.0 2.0	Sideline - Back	No Shot	No Shot	No Shot	No Shot	No Shot	Equal Numbers	Handling Error	Highline	Successful	Lost
Ob5	Q2	Losing	5 15 11 4 9	2.0 2.5 3.0 4.0 2.5	4 8 12 13 14	1.0 3.0 4.5 3.0 2.0	Defensive Rebound	No Shot	No Shot	No Shot	No Shot	No Shot	Number Advantage	Foul Against	Zone	Successful	Lost
Ob4	Q2	Losing	5 15 11 4 9	2.0 2.5 3.0 4.0 2.5	4 8 12 13 14	1.0 3.0 4.5 3.0 2.0	Defensive Rebound	No Shot	No Shot	No Shot	No Shot	No Shot	Number Advantage	Foul Against	Zone	Successful	Lost
Ob1	Q2	Losing	5 15 11 4 9	2.0 2.5 3.0 4.0 2.5	4 8 12 13 14	1.0 3.0 4.5 3.0 2.0	Defensive Rebound	Shot	Two	Successful	12 - 7 seconds	2 Point - Left - 45	Equal Numbers	Basket Scored	Highline	Unsuccessful	Basket Scored
Ob2	Q2	Losing	5 15 11 4 9	2.0 2.5 3.0 4.0 2.5	4 8 12 13 14	1.0 3.0 4.5 3.0 2.0	Defensive Rebound	Shot	Two	Successful	12 - 7 seconds	2 Point - Left - 45	Equal Numbers	Basket Scored	Highline	Unsuccessful	Basket Scored
Ob3	Q2	Losing	5 15 11 4 9	2.0 2.5 3.0 4.0 2.5	4 8 12 13 14	1.0 3.0 4.5 3.0 2.0	Defensive Rebound	No Shot	No Shot	No Shot	No Shot	No Shot	Number Advantage	Foul Against	Zone	Successful	Lost
Ob5	Q2	Losing	5 15 11 4 9	2.0 2.5 3.0 4.0 2.5	4 8 12 13 14	1.0 3.0 4.5 3.0 2.0	Inbound - Baseline	Shot	Two	Successful	6 - 0.1 seconds	2 Point - Right - Elbow	Equal Numbers	Basket Scored	Highline	Unsuccessful	Basket Scored
Ob1	Q2	Losing	5 15 11 4 9	2.0 2.5 3.0 4.0 2.5	4 8 12 13 14	1.0 3.0 4.5 3.0 2.0	Defensive Rebound	No Shot	No Shot	No Shot	No Shot	No Shot	Equal Numbers	Foul For	2 man Press	Unsuccessful	Maintained
Ob4	Q2	Losing	5 15 11 4 9	2.0 2.5 3.0 4.0 2.5	4 8 12 13 14	1.0 3.0 4.5 3.0 2.0	Inbound - Baseline	Shot	Two	Successful	6 - 0.1 seconds	2 Point - Right - Elbow	Equal Numbers	Basket Scored	Highline	Unsuccessful	Basket Scored
Ob3	Q2	Losing	5 15 11 4 9	2.0 2.5 3.0 4.0 2.5	4 8 12 13 14	1.0 3.0 4.5 3.0 2.0	Inbound - Baseline	Shot	Two	Successful	6 - 0.1 seconds	2 Point - Right - Elbow	Equal Numbers	Basket Scored	Highline	Unsuccessful	Basket Scored
Ob5	Q2	Losing	5 15 11 4 9	2.0 2.5 3.0 4.0 2.5	4 8 12 13 14	1.0 3.0 4.5 3.0 2.0	Inbound - Baseline	Shot	Two	Unsuccessful	6 - 0.1 seconds	2 Point - Right - 45	Equal Numbers	Offensive Rebound	Highline	Unsuccessful	Maintained
Ob2	Q2	Losing	5 15 11 4 9	2.0 2.5 3.0 4.0 2.5	4 8 12 13 14	1.0 3.0 4.5 3.0 2.0	Defensive Rebound	No Shot	No Shot	No Shot	No Shot	No Shot	Equal Numbers	Foul For	2 man Press	Unsuccessful	Maintained
Ob1	Q2	Losing	5 15 11 4 9	2.0 2.5 3.0 4.0 2.5	4 8 12 13 14	1.0 3.0 4.5 3.0 2.0	Sideline - Back	No Shot	No Shot	No Shot	No Shot	No Shot	Equal Numbers	Handling Error	Highline	Successful	Lost
Ob4	Q2	Losing	5 15 11 4 9	2.0 2.5 3.0 4.0 2.5	4 8 12 13 14	1.0 3.0 4.5 3.0 2.0	Inbound - Baseline	Shot	Two	Unsuccessful	6 - 0.1 seconds	2 Point - Right - 45	Equal Numbers	Offensive Rebound	Highline	Unsuccessful	Maintained
Ob3	Q2	Losing	5 15 11 4 9	2.0 2.5 3.0 4.0 2.5	4 8 12 13 14	1.0 3.0 4.5 3.0 2.0	Inbound - Baseline	Shot	Two	Unsuccessful	6 - 0.1 seconds	2 Point - Right - 45	Equal Numbers	Offensive Rebound	Highline	Unsuccessful	Maintained
Ob2	Q2	Losing	5 15 11 4 9	2.0 2.5 3.0 4.0 2.5	4 8 12 13 14	1.0 3.0 4.5 3.0 2.0	Sideline - Back	No Shot	No Shot	No Shot	No Shot	No Shot	Equal Numbers	Handling Error	Highline	Successful	Lost
Ob5	Q2	Losing	5 15 11 4 9	2.0 2.5 3.0 4.0 2.5	4 8 12 13 14	1.0 3.0 4.5 3.0 2.0	Offensive Rebound	Shot	Two	Successful	12 - 7 seconds	2 Point - Centre - Near	Equal Numbers	Basket Scored	Zone	Unsuccessful	Basket Scored
Ob4	Q2	Losing	5 15 11 4 9	2.0 2.5 3.0 4.0 2.5	4 8 12 13 14	1.0 3.0 4.5 3.0 2.0	Offensive Rebound	Shot	Two	Successful	12 - 7 seconds	2 Point - Centre - Near	Equal Numbers	Basket Scored	Zone	Unsuccessful	Basket Scored
Ob3	Q2	Losing	5 15 11 4 9	2.0 2.5 3.0 4.0 2.5	4 8 12 13 14	1.0 3.0 4.5 3.0 2.0	Offensive Rebound	Shot	Two	Successful	12 - 7 seconds	2 Point - Centre - Near	Equal Numbers	Basket Scored	Zone	Unsuccessful	Basket Scored
Ob1	Q2	Losing	4 10 12 8 6	4.0 1.0 3.0 4.0 2.0	4 8 12 13 14	1.0 3.0 4.5 3.0 2.0	Defensive Rebound	No Shot	No Shot	No Shot	No Shot	No Shot	Number Advantage	Foul Against	Zone	Successful	Lost
Ob2	Q2	Losing	4 10 12 8 6	4.0 1.0 3.0 4.0 2.0	4 8 12 13 14	1.0 3.0 4.5 3.0 2.0	Defensive Rebound	No Shot	No Shot	No Shot	No Shot	No Shot	Number Advantage	Foul Against	Zone	Successful	Lost
Ob5	Q2	Losing	4 10 12 8 6	4.0 1.0 3.0 4.0 2.0	4 8 12 13 14	1.0 3.0 4.5 3.0 2.0	Defensive Rebound	Shot	Two	Successful	12 - 7 seconds	2 Point - Left - 45	Equal Numbers	Basket Scored	2 man Press	Unsuccessful	Basket Scored
Ob4	Q2	Losing	4 10 12 8 6	4.0 1.0 3.0 4.0 2.0	4 8 12 13 14	1.0 3.0 4.5 3.0 2.0	Defensive Rebound	Shot	Two	Successful	12 - 7 seconds	2 Point - Left - 45	Equal Numbers	Basket Scored	2 man Press	Unsuccessful	Basket Scored
Ob1	Q2	Losing	4 10 12 8 6	4.0 1.0 3.0 4.0 2.0	4 8 12 13 14	1.0 3.0 4.5 3.0 2.0	Inbound - Baseline	Shot	Two	Successful	6 - 0.1 seconds	2 Point - Right - Elbow	Equal Numbers	Basket Scored	Highline	Unsuccessful	Basket Scored
Ob3	Q2	Losing	4 10 12 8 6	4.0 1.0 3.0 4.0 2.0	4 8 12 13 14	1.0 3.0 4.5 3.0 2.0	Defensive Rebound	Shot	Two	Successful	12 - 7 seconds	2 Point - Left - 45	Equal Numbers	Basket Scored	2 man Press	Unsuccessful	Basket Scored
Ob5	Q2	Losing	4 10 12 8 6	4.0 1.0 3.0 4.0 2.0	4 8 12 13 14	1.0 3.0 4.5 3.0 2.0	Inbound - Endline	Shot	Two	Unsuccessful	17 - 13 seconds	2 Point - Centre - Long	Equal Numbers	Offensive Rebound	Zone	Unsuccessful	Maintained
Ob4	Q2	Losing	4 10 12 8 6	4.0 1.0 3.0 4.0 2.0	4 8 12 13 14	1.0 3.0 4.5 3.0 2.0	Inbound - Endline	Shot	Two	Unsuccessful	17 - 13 seconds	2 Point - Centre - Long	Equal Numbers	Offensive Rebound	Zone	Unsuccessful	Maintained
Ob2	Q2	Losing	4 10 12 8 6	4.0 1.0 3.0 4.0 2.0	4 8 12 13 14	1.0 3.0 4.5 3.0 2.0	Inbound - Baseline	Shot	Two	Successful	6 - 0.1 seconds	2 Point - Right - Elbow	Equal Numbers	Basket Scored	Highline	Unsuccessful	Basket Scored
Ob1	Q2	Losing	4 10 12 8 6	4.0 1.0 3.0 4.0 2.0	4 8 12 13 14	1.0 3.0 4.5 3.0 2.0	Inbound - Baseline	Shot	Two	Unsuccessful	6 - 0.1 seconds	2 Point - Right - 45	Equal Numbers	Offensive Rebound	Highline	Unsuccessful	Maintained
Ob3	Q2	Losing	4 10 12 8 6	4.0 1.0 3.0 4.0 2.0	4 8 12 13 14	1.0 3.0 4.5 3.0 2.0	Inbound - Endline	Shot	Two	Unsuccessful	17 - 13 seconds	2 Point - Centre - Long	Equal Numbers	Offensive Rebound	Zone	Unsuccessful	Maintained
Ob5	Q2	Losing	4 10 12 8 6	4.0 1.0 3.0 4.0 2.0	4 8 12 13 14	1.0 3.0 4.5 3.0 2.0	Offensive Rebound	No Shot	No Shot	No Shot	No Shot	No Shot	Equal Numbers	Out of Bounds	Zone	Unsuccessful	Maintained
Ob4	Q2	Losing	4 10 12 8 6	4.0 1.0 3.0 4.0 2.0	4 8 12 13 14	1.0 3.0 4.5 3.0 2.0	Offensive Rebound	No Shot	No Shot	No Shot	No Shot	No Shot	Equal Numbers	Out of Bounds	Zone	Unsuccessful	Maintained
Ob3	Q2	Losing	4 10 12 8 6	4.0 1.0 3.0 4.0 2.0	4 8 12 13 14	1.0 3.0 4.5 3.0 2.0	Offensive Rebound	No Shot	No Shot	No Shot	No Shot	No Shot	Equal Numbers	Out of Bounds	Zone	Unsuccessful	Maintained
Ob2	Q2	Losing	4 10 12 8 6	4.0 1.0 3.0 4.0 2.0	4 8 12 13 14	1.0 3.0 4.5 3.0 2.0	Inbound - Baseline	Shot	Two	Unsuccessful	6 - 0.1 seconds	2 Point - Right - 45	Equal Numbers	Offensive Rebound	Highline	Unsuccessful	Maintained
Ob1	Q2	Losing	4 10 12 8 6	4.0 1.0 3.0 4.0 2.0	4 8 12 13 14	1.0 3.0 4.5 3.0 2.0	Offensive Rebound	Shot	Two	Successful	12 - 7 seconds	2 Point - Centre - Near	Equal Numbers	Basket Scored	Zone	Unsuccessful	Basket Scored
Ob2	Q2	Losing	4 10 12 8 6	4.0 1.0 3.0 4.0 2.0	4 8 12 13 14	1.0 3.0 4.5 3.0 2.0	Offensive Rebound	Shot	Two	Successful	12 - 7 seconds	2 Point - Centre - Near	Equal Numbers	Basket Scored	Zone	Unsuccessful	Basket Scored
Ob1	Q2	Losing	4 10 12 8 6	4.0 1.0 3.0 4.0 2.0	4 8 12 13 14	1.0 3.0 4.5 3.0 2.0	Defensive Rebound	Shot	Two	Successful	12 - 7 seconds	2 Point - Left - 45	Equal Numbers	Basket Scored	2 man Press	Unsuccessful	Basket Scored
Ob5	Q2	Losing	4 10 12 8 6	4.0 1.0 3.0 4.0 2.0	4 8 12 13 14	1.0 3.0 4.5 3.0 2.0	Defensive Rebound	Shot	Two	Unsuccessful	12 - 7 seconds	2 Point - Right - Elbow	Equal Numbers	Defensive Rebound	Zone	Successful	Lost
Ob4	Q2	Losing	4 10 12 8 6	4.0 1.0 3.0 4.0 2.0	4 8 12 13 14	1.0 3.0 4.5 3.0 2.0	Defensive Rebound	Shot	Two	Unsuccessful	12 - 7 seconds	2 Point - Right - Elbow	Equal Numbers	Defensive Rebound	Zone	Successful	Lost
Ob3	Q2	Losing	4 10 12 8 6	4.0 1.0 3.0 4.0 2.0	4 8 12 13 14	1.0 3.0 4.5 3.0 2.0	Defensive Rebound	Shot	Two	Unsuccessful	12 - 7 seconds	2 Point - Right - Elbow	Equal Numbers	Defensive Rebound	Zone	Successful	Lost
Ob5	Q2	Losing	4 10 12 8 6	4.0 1.0 3.0 4.0 2.0	4 8 12 13 14	1.0 3.0 4.5 3.0 2.0	Inbound - Baseline	Shot	Two	Unsuccessful	24 - 18 seconds	2 Point - Centre - Near	Number Advantage	Offensive Rebound	Zone	Unsuccessful	Maintained
Ob4	Q2	Losing	4 10 12 8 6	4.0 1.0 3.0 4.0 2.0	4 8 12 13 14	1.0 3.0 4.5 3.0 2.0	Inbound - Baseline	Shot	Two	Unsuccessful	24 - 18 seconds	2 Point - Centre - Near	Number Advantage	Offensive Rebound	Zone	Unsuccessful	Maintained
Ob3	Q2	Losing	4 10 12 8 6	4.0 1.0 3.0 4.0 2.0	4 8 12 13 14	1.0 3.0 4.5 3.0 2.0	Inbound - Baseline	Shot	Two	Unsuccessful	24 - 18 seconds	2 Point - Centre - Near	Number Advantage	Offensive Rebound	Zone	Unsuccessful	Maintained
Ob2	Q2	Losing	4 10 12 8 6	4.0 1.0 3.0 4.0 2.0	4 8 12 13 14	1.0 3.0 4.5 3.0 2.0	Defensive Rebound	Shot	Two	Successful	12 - 7 seconds	2 Point - Left - 45	Equal Numbers	Basket Scored	2 man Press	Unsuccessful	Basket Scored
Ob1	Q2	Losing	4 10 12 8 6	4.0 1.0 3.0 4.0 2.0	4 8 12 13 14	1.0 3.0 4.5 3.0 2.0	Inbound - Endline	Shot	Two	Unsuccessful	17 - 13 seconds	2 Point - Centre - Long	Equal Numbers	Offensive Rebound	Zone	Unsuccessful	Maintained
Ob5	Q2	Losing	4 10 12 8 6	4.0 1.0 3.0 4.0 2.0	4 8 12 13 14	1.0 3.0 4.5 3.0 2.0	Offensive Rebound	No Shot	No Shot	No Shot	No Shot	No Shot	Equal Numbers	Out of Bounds	Zone	Unsuccessful	Maintained
Ob4	Q2	Losing	4 10 12 8 6	4.0 1.0 3.0 4.0 2.0	4 8 12 13 14	1.0 3.0 4.5 3.0 2.0	Offensive Rebound	No Shot	No Shot	No Shot	No Shot	No Shot	Equal Numbers	Out of Bounds	Zone	Unsuccessful	Maintained
Ob2	Q2	Losing	4 10 12 8 6	4.0 1.0 3.0 4.0 2.0	4 8 12 13 14	1.0 3.0 4.5 3.0 2.0	Inbound - Endline	Shot	Two	Unsuccessful	17 - 13 seconds	2 Point - Centre - Long	Equal Numbers	Offensive Rebound	Zone	Unsuccessful	Maintained
Ob3	Q2	Losing	4 10 12 8 6	4.0 1.0 3.0 4.0 2.0	4 8 12 13 14	1.0 3.0 4.5 3.0 2.0	Offensive Rebound	No Shot	No Shot	No Shot	No Shot	No Shot	Equal Numbers	Out of Bounds	Zone	Unsuccessful	Maintained
Ob5	Q2	Losing	4 10 12 8 6	4.0 1.0 3.0 4.0 2.0	4 8 12 13 14	1.0 3.0 4.5 3.0 2.0	Inbound - Endline	No Shot	No Shot	No Shot	No Shot	No Shot	Equal Numbers	Handling Error	Zone	Successful	Lost
Ob4	Q2	Losing	4 10 12 8 6	4.0 1.0 3.0 4.0 2.0	4 8 12 13 14	1.0 3.0 4.5 3.0 2.0	Inbound - Endline	No Shot	No Shot	No Shot	No Shot	No Shot	Equal Numbers	Handling Error	Zone	Successful	Lost
Ob1	Q2	Losing	4 10 12 8 6	4.0 1.0 3.0 4.0 2.0	4 8 12 13 14	1.0 3.0 4.5 3.0 2.0	Offensive Rebound	No Shot	No Shot	No Shot	No Shot	No Shot	Equal Numbers	Out of Bounds	Zone	Unsuccessful	Maintained
Ob2	Q2	Losing	4 10 12 8 6	4.0 1.0 3.0 4.0 2.0	4 8 12 13 14	1.0 3.0 4.5 3.0 2.0	Offensive Rebound	No Shot	No Shot	No Shot	No Shot	No Shot	Equal Numbers	Out of Bounds	Zone	Unsuccessful	Maintained
Ob3	Q2	Losing	4 10 12 8 6	4.0 1.0 3.0 4.0 2.0	4 8 12 13 14	1.0 3.0 4.5 3.0 2.0	Inbound - Endline	No Shot	No Shot	No Shot	No Shot	No Shot	Equal Numbers	Handling Error	Zone	Successful	Lost
Ob5	Q2	Losing	4 10 12 8 6	4.0 1.0 3.0 4.0 2.0	4 8 12 13 14	1.0 3.0 4.5 3.0 2.0	Inbound - Baseline	Shot	Three	Unsuccessful	6 - 0.1 seconds	2 Point - Centre - Long	Equal Numbers	Other	3 man Press	Unsuccessful	Maintained
Ob1	Q2	Losing	4 10 12 8 6	4.0 1.0 3.0 4.0 2.0	4 8 12 13 14	1.0 3.0 4.5 3.0 2.0	Defensive Rebound	Shot	Two	Unsuccessful	12 - 7 seconds	2 Point - Right - Elbow	Equal Numbers	Defensive Rebound	Zone	Successful	Lost
Ob4	Q2	Losing	4 10 12 8 6	4.0 1.0 3.0 4.0 2.0	4 8 12 13 14	1.0 3.0 4.5 3.0 2.0	Inbound - Baseline	Shot	Three	Unsuccessful	6 - 0.1 seconds	2 Point - Centre - Long	Equal Numbers	Other	3 man Press	Unsuccessful	Maintained
Ob3	Q2	Losing	4 10 12 8 6	4.0 1.0 3.0 4.0 2.0	4 8 12 13 14	1.0 3.0 4.5 3.0 2.0	Inbound - Baseline	Shot	Three	Unsuccessful	6 - 0.1 seconds	2 Point - Centre - Long	Equal Numbers	Other	3 man Press	Unsuccessful	Maintained
Ob5	Q3	Losing	4 10 12 8 6	4.0 1.0 3.0 4.0 2.0	4 8 12 13 14	1.0 3.0 4.5 3.0 2.0	Inbound - Baseline	Shot	Two	Successful	24 - 18 seconds	2 Point - Centre - Mid	Equal Numbers	Basket Scored	Zone	Unsuccessful	Basket Scored
Ob2	Q2	Losing	4 10 12 8 6	4.0 1.0 3.0 4.0 2.0	4 8 12 13 14	1.0 3.0 4.5 3.0 2.0	Defensive Rebound	Shot	Two	Unsuccessful	12 - 7 seconds	2 Point - Right - Elbow	Equal Numbers	Defensive Rebound	Zone	Successful	Lost
Ob1	Q2	Losing	4 10 12 8 6	4.0 1.0 3.0 4.0 2.0	4 8 12 13 14	1.0 3.0 4.5 3.0 2.0	Inbound - Baseline	Shot	Two	Unsuccessful	24 - 18 seconds	2 Point - Centre - Near	Number Advantage	Offensive Rebound	Zone	Unsuccessful	Maintained
Ob3	Q3	Losing	4 10 12 8 6	4.0 1.0 3.0 4.0 2.0	4 8 12 13 14	1.0 3.0 4.5 3.0 2.0	Inbound - Baseline	Shot	Two	Successful	24 - 18 seconds	2 Point - Centre - Mid	Equal Numbers	Basket Scored	Zone	Unsuccessful	Basket Scored
Ob4	Q3	Losing	4 10 12 8 6	4.0 1.0 3.0 4.0 2.0	4 8 12 13 14	1.0 3.0 4.5 3.0 2.0	Inbound - Baseline	Shot	Two	Successful	24 - 18 seconds	2 Point - Centre - Mid	Equal Numbers	Basket Scored	Zone	Unsuccessful	Basket Scored
Ob2	Q2	Losing	4 10 12 8 6	4.0 1.0 3.0 4.0 2.0	4 8 12 13 14	1.0 3.0 4.5 3.0 2.0	Inbound - Baseline	Shot	Two	Unsuccessful	24 - 18 seconds	2 Point - Centre - Near	Number Advantage	Offensive Rebound	Zone	Unsuccessful	Maintained
Ob5	Q3	Losing	4 10 12 8 6	4.0 1.0 3.0 4.0 2.0	4 8 12 13 14	1.0 3.0 4.5 3.0 2.0	Sideline - Back	Shot	Two	Successful	17 - 13 seconds	2 Point - Left - 45	Equal Numbers	Basket Scored	Zone	Unsuccessful	Basket Scored
Ob3	Q3	Losing	4 10 12 8 6	4.0 1.0 3.0 4.0 2.0	4 8 12 13 14	1.0 3.0 4.5 3.0 2.0	Sideline - Back	Shot	Two	Successful	17 - 13 seconds	2 Point - Left - 45	Equal Numbers	Basket Scored	Zone	Unsuccessful	Basket Scored
Ob4	Q3	Losing	4 10 12 8 6	4.0 1.0 3.0 4.0 2.0	4 8 12 13 14	1.0 3.0 4.5 3.0 2.0	Sideline - Back	Shot	Two	Successful	17 - 13 seconds	2 Point - Left - 45	Equal Numbers	Basket Scored	Zone	Unsuccessful	Basket Scored
Ob1	Q2	Losing	4 10 12 8 6	4.0 1.0 3.0 4.0 2.0	4 8 12 13 14	1.0 3.0 4.5 3.0 2.0	Offensive Rebound	No Shot	No Shot	No Shot	No Shot	No Shot	Equal Numbers	Out of Bounds	Zone	Unsuccessful	Maintained
Ob2	Q2	Losing	4 10 12 8 6	4.0 1.0 3.0 4.0 2.0	4 8 12 13 14	1.0 3.0 4.5 3.0 2.0	Offensive Rebound	No Shot	No Shot	No Shot	No Shot	No Shot	Equal Numbers	Out of Bounds	Zone	Unsuccessful	Maintained
Ob5	Q3	Losing	4 10 12 8 6	4.0 1.0 3.0 4.0 2.0	4 8 12 13 14	1.0 3.0 4.5 3.0 2.0	Inbound - Baseline	Shot	Two	Successful	17 - 13 seconds	2 Point - Centre - Mid	Equal Numbers	Basket Scored	Zone	Unsuccessful	Basket Scored
Ob3	Q3	Losing	4 10 12 8 6	4.0 1.0 3.0 4.0 2.0	4 8 12 13 14	1.0 3.0 4.5 3.0 2.0	Inbound - Baseline	Shot	Two	Successful	17 - 13 seconds	2 Point - Centre - Mid	Equal Numbers	Basket Scored	Zone	Unsuccessful	Basket Scored
Ob1	Q2	Losing	4 10 12 8 6	4.0 1.0 3.0 4.0 2.0	4 8 12 13 14	1.0 3.0 4.5 3.0 2.0	Inbound - Endline	No Shot	No Shot	No Shot	No Shot	No Shot	Equal Numbers	Handling Error	Zone	Successful	Lost
Ob4	Q3	Losing	4 10 12 8 6	4.0 1.0 3.0 4.0 2.0	4 8 12 13 14	1.0 3.0 4.5 3.0 2.0	Inbound - Baseline	Shot	Two	Successful	17 - 13 seconds	2 Point - Centre - Mid	Equal Numbers	Basket Scored	Zone	Unsuccessful	Basket Scored
Ob5	Q3	Losing	4 10 12 8 6	4.0 1.0 3.0 4.0 2.0	4 8 12 13 14	1.0 3.0 4.5 3.0 2.0	Defensive Rebound	Shot	Two	Successful	12 - 7 seconds	2 Point - Left - Elbow	Equal Numbers	Basket Scored	Highline	Unsuccessful	Basket Scored
Ob3	Q3	Losing	4 10 12 8 6	4.0 1.0 3.0 4.0 2.0	4 8 12 13 14	1.0 3.0 4.5 3.0 2.0	Defensive Rebound	Shot	Two	Successful	12 - 7 seconds	2 Point - Left - Elbow	Equal Numbers	Basket Scored	Highline	Unsuccessful	Basket Scored
Ob2	Q2	Losing	4 10 12 8 6	4.0 1.0 3.0 4.0 2.0	4 8 12 13 14	1.0 3.0 4.5 3.0 2.0	Inbound - Endline	No Shot	No Shot	No Shot	No Shot	No Shot	Equal Numbers	Handling Error	Zone	Successful	Lost
Ob1	Q2	Losing	4 10 12 8 6	4.0 1.0 3.0 4.0 2.0	4 8 12 13 14	1.0 3.0 4.5 3.0 2.0	Inbound - Baseline	Shot	Three	Unsuccessful	6 - 0.1 seconds	2 Point - Centre - Long	Equal Numbers	Other	3 man Press	Unsuccessful	Maintained
Ob4	Q3	Losing	4 10 12 8 6	4.0 1.0 3.0 4.0 2.0	4 8 12 13 14	1.0 3.0 4.5 3.0 2.0	Defensive Rebound	Shot	Two	Successful	12 - 7 seconds	2 Point - Left - Elbow	Equal Numbers	Basket Scored	Highline	Unsuccessful	Basket Scored
Ob5	Q3	Losing	4 10 12 8 6	4.0 1.0 3.0 4.0 2.0	4 8 12 13 14	1.0 3.0 4.5 3.0 2.0	Sideline - Back	Shot	Two	Unsuccessful	12 - 7 seconds	2 Point - Centre - Near	Equal Numbers	Defensive Rebound	Zone	Successful	Lost
Ob2	Q2	Losing	4 10 12 8 6	4.0 1.0 3.0 4.0 2.0	4 8 12 13 14	1.0 3.0 4.5 3.0 2.0	Inbound - Baseline	Shot	Three	Unsuccessful	6 - 0.1 seconds	2 Point - Centre - Long	Equal Numbers	Other	3 man Press	Unsuccessful	Maintained
Ob3	Q3	Losing	4 10 12 8 6	4.0 1.0 3.0 4.0 2.0	4 8 12 13 14	1.0 3.0 4.5 3.0 2.0	Sideline - Back	Shot	Two	Unsuccessful	12 - 7 seconds	2 Point - Centre - Near	Equal Numbers	Defensive Rebound	Zone	Successful	Lost
Ob4	Q3	Losing	4 10 12 8 6	4.0 1.0 3.0 4.0 2.0	4 8 12 13 14	1.0 3.0 4.5 3.0 2.0	Sideline - Back	Shot	Two	Unsuccessful	12 - 7 seconds	2 Point - Centre - Near	Equal Numbers	Defensive Rebound	Zone	Successful	Lost
Ob5	Q3	Losing	4 10 12 8 6	4.0 1.0 3.0 4.0 2.0	4 8 12 13 14	1.0 3.0 4.5 3.0 2.0	Inbound - Baseline	Shot	Three	Unsuccessful	24 - 18 seconds	2 Point - Centre - Long	Equal Numbers	Offensive Rebound	Highline	Unsuccessful	Maintained
Ob1	Q3	Losing	4 10 12 8 6	4.0 1.0 3.0 4.0 2.0	4 8 12 13 14	1.0 3.0 4.5 3.0 2.0	Inbound - Baseline	Shot	Two	Successful	24 - 18 seconds	2 Point - Centre - Mid	Equal Numbers	Basket Scored	Zone	Unsuccessful	Basket Scored
Ob2	Q3	Losing	4 10 12 8 6	4.0 1.0 3.0 4.0 2.0	4 8 12 13 14	1.0 3.0 4.5 3.0 2.0	Inbound - Baseline	Shot	Two	Successful	24 - 18 seconds	2 Point - Centre - Mid	Equal Numbers	Basket Scored	Zone	Unsuccessful	Basket Scored
Ob3	Q3	Losing	4 10 12 8 6	4.0 1.0 3.0 4.0 2.0	4 8 12 13 14	1.0 3.0 4.5 3.0 2.0	Inbound - Baseline	Shot	Three	Unsuccessful	24 - 18 seconds	2 Point - Centre - Long	Equal Numbers	Offensive Rebound	Highline	Unsuccessful	Maintained
Ob4	Q3	Losing	4 10 12 8 6	4.0 1.0 3.0 4.0 2.0	4 8 12 13 14	1.0 3.0 4.5 3.0 2.0	Inbound - Baseline	Shot	Three	Unsuccessful	24 - 18 seconds	2 Point - Centre - Long	Equal Numbers	Offensive Rebound	Highline	Unsuccessful	Maintained
Ob1	Q3	Losing	4 12 11 5 6	4.0 3.0 3.0 2.0 2.0	4 8 12 13 14	1.0 3.0 4.5 3.0 2.0	Sideline - Back	Shot	Two	Successful	17 - 13 seconds	2 Point - Left - 45	Equal Numbers	Basket Scored	Zone	Unsuccessful	Basket Scored
Ob5	Q3	Losing	4 12 11 5 6	4.0 3.0 3.0 2.0 2.0	4 8 12 13 14	1.0 3.0 4.5 3.0 2.0	Offensive Rebound	Shot	Two	Unsuccessful	12 - 7 seconds	2 Point - Centre - Near	Equal Numbers	Defensive Rebound	Zone	Successful	Lost
Ob3	Q3	Losing	4 12 11 5 6	4.0 3.0 3.0 2.0 2.0	4 8 12 13 14	1.0 3.0 4.5 3.0 2.0	Offensive Rebound	Shot	Two	Unsuccessful	12 - 7 seconds	2 Point - Centre - Near	Equal Numbers	Defensive Rebound	Zone	Successful	Lost
Ob4	Q3	Losing	4 12 11 5 6	4.0 3.0 3.0 2.0 2.0	4 8 12 13 14	1.0 3.0 4.5 3.0 2.0	Offensive Rebound	Shot	Two	Unsuccessful	12 - 7 seconds	2 Point - Centre - Near	Equal Numbers	Defensive Rebound	Zone	Successful	Lost
Ob2	Q3	Losing	4 12 11 5 6	4.0 3.0 3.0 2.0 2.0	4 8 12 13 14	1.0 3.0 4.5 3.0 2.0	Sideline - Back	Shot	Two	Successful	17 - 13 seconds	2 Point - Left - 45	Equal Numbers	Basket Scored	Zone	Unsuccessful	Basket Scored
Ob1	Q3	Losing	4 12 11 5 6	4.0 3.0 3.0 2.0 2.0	4 8 12 13 14	1.0 3.0 4.5 3.0 2.0	Inbound - Baseline	Shot	Two	Successful	17 - 13 seconds	2 Point - Centre - Mid	Equal Numbers	Basket Scored	Zone	Unsuccessful	Basket Scored
Ob5	Q3	Losing	4 12 11 5 6	4.0 3.0 3.0 2.0 2.0	4 8 12 13 14	1.0 3.0 4.5 3.0 2.0	Inbound - Baseline	No Shot	No Shot	No Shot	No Shot	No Shot	Equal Numbers	Handling Error	Highline	Successful	Lost
Ob3	Q3	Losing	4 12 11 5 6	4.0 3.0 3.0 2.0 2.0	4 8 12 13 14	1.0 3.0 4.5 3.0 2.0	Inbound - Baseline	No Shot	No Shot	No Shot	No Shot	No Shot	Equal Numbers	Handling Error	Highline	Successful	Lost
Ob2	Q3	Losing	4 12 11 5 6	4.0 3.0 3.0 2.0 2.0	4 8 12 13 14	1.0 3.0 4.5 3.0 2.0	Inbound - Baseline	Shot	Two	Successful	17 - 13 seconds	2 Point - Centre - Mid	Equal Numbers	Basket Scored	Zone	Unsuccessful	Basket Scored
Ob4	Q3	Losing	4 12 11 5 6	4.0 3.0 3.0 2.0 2.0	4 8 12 13 14	1.0 3.0 4.5 3.0 2.0	Inbound - Baseline	No Shot	No Shot	No Shot	No Shot	No Shot	Equal Numbers	Handling Error	Highline	Successful	Lost
Ob5	Q3	Losing	4 12 11 5 6	4.0 3.0 3.0 2.0 2.0	4 8 12 13 14	1.0 3.0 4.5 3.0 2.0	Inbound - Baseline	Shot	Two	Unsuccessful	17 - 13 seconds	2 Point - Left - 45	Equal Numbers	Defensive Rebound	Zone	Successful	Lost
Ob3	Q3	Losing	4 12 11 5 6	4.0 3.0 3.0 2.0 2.0	4 8 12 13 14	1.0 3.0 4.5 3.0 2.0	Inbound - Baseline	Shot	Two	Unsuccessful	17 - 13 seconds	2 Point - Left - 45	Equal Numbers	Defensive Rebound	Zone	Successful	Lost
Ob1	Q3	Losing	4 12 11 5 6	4.0 3.0 3.0 2.0 2.0	4 8 12 13 14	1.0 3.0 4.5 3.0 2.0	Defensive Rebound	Shot	Two	Successful	12 - 7 seconds	2 Point - Left - Elbow	Equal Numbers	Basket Scored	Highline	Unsuccessful	Basket Scored
Ob2	Q3	Losing	4 12 11 5 6	4.0 3.0 3.0 2.0 2.0	4 8 12 13 14	1.0 3.0 4.5 3.0 2.0	Defensive Rebound	Shot	Two	Successful	12 - 7 seconds	2 Point - Left - Elbow	Equal Numbers	Basket Scored	Highline	Unsuccessful	Basket Scored
Ob4	Q3	Losing	4 12 11 5 6	4.0 3.0 3.0 2.0 2.0	4 8 12 13 14	1.0 3.0 4.5 3.0 2.0	Inbound - Baseline	Shot	Two	Unsuccessful	17 - 13 seconds	2 Point - Left - 45	Equal Numbers	Defensive Rebound	Zone	Successful	Lost
Ob5	Q3	Losing	4 12 11 5 6	4.0 3.0 3.0 2.0 2.0	4 8 12 13 14	1.0 3.0 4.5 3.0 2.0	Defensive Rebound	Shot	Two	Unsuccessful	17 - 13 seconds	2 Point - Right - 45	Equal Numbers	Defensive Rebound	Zone	Successful	Lost
Ob1	Q3	Losing	4 12 11 5 6	4.0 3.0 3.0 2.0 2.0	4 9 12 13 14	1.0 3.5 4.5 3.0 2.0	Sideline - Back	Shot	Two	Unsuccessful	12 - 7 seconds	2 Point - Centre - Near	Equal Numbers	Defensive Rebound	Zone	Successful	Lost
Ob3	Q3	Losing	4 12 11 5 6	4.0 3.0 3.0 2.0 2.0	4 9 12 13 14	1.0 3.5 4.5 3.0 2.0	Defensive Rebound	Shot	Two	Unsuccessful	17 - 13 seconds	2 Point - Right - 45	Equal Numbers	Defensive Rebound	Zone	Successful	Lost
Ob4	Q3	Losing	4 12 11 5 6	4.0 3.0 3.0 2.0 2.0	4 9 12 13 14	1.0 3.5 4.5 3.0 2.0	Defensive Rebound	Shot	Two	Unsuccessful	17 - 13 seconds	2 Point - Right - 45	Equal Numbers	Defensive Rebound	Zone	Successful	Lost
Ob5	Q3	Losing	4 12 11 5 6	4.0 3.0 3.0 2.0 2.0	4 9 12 13 14	1.0 3.5 4.5 3.0 2.0	Inbound - Baseline	Shot	Three	Unsuccessful	12 - 7 seconds	3 Point	Equal Numbers	Defensive Rebound	Highline	Successful	Lost
Ob2	Q3	Losing	4 12 11 5 6	4.0 3.0 3.0 2.0 2.0	4 9 12 13 14	1.0 3.5 4.5 3.0 2.0	Sideline - Back	Shot	Two	Unsuccessful	12 - 7 seconds	2 Point - Centre - Near	Equal Numbers	Defensive Rebound	Zone	Successful	Lost
Ob1	Q3	Losing	4 12 11 5 6	4.0 3.0 3.0 2.0 2.0	4 9 12 13 14	1.0 3.5 4.5 3.0 2.0	Inbound - Baseline	Shot	Three	Unsuccessful	24 - 18 seconds	2 Point - Centre - Long	Equal Numbers	Defensive Rebound	Highline	Unsuccessful	Maintained
Ob3	Q3	Losing	4 12 11 5 6	4.0 3.0 3.0 2.0 2.0	4 9 12 13 14	1.0 3.5 4.5 3.0 2.0	Inbound - Baseline	Shot	Three	Unsuccessful	12 - 7 seconds	3 Point	Equal Numbers	Defensive Rebound	Highline	Successful	Lost
Ob4	Q3	Losing	4 12 11 5 6	4.0 3.0 3.0 2.0 2.0	4 9 12 13 14	1.0 3.5 4.5 3.0 2.0	Inbound - Baseline	Shot	Three	Unsuccessful	12 - 7 seconds	3 Point	Equal Numbers	Defensive Rebound	Highline	Successful	Lost
Ob2	Q3	Losing	4 12 11 5 6	4.0 3.0 3.0 2.0 2.0	4 6 11 12 14	1.0 1.0 4.5 4.5 3.0	Inbound - Baseline	Shot	Three	Unsuccessful	24 - 18 seconds	2 Point - Centre - Long	Equal Numbers	Offensive Rebound	Highline	Unsuccessful	Maintained
Ob5	Q3	Losing	4 12 11 5 6	4.0 3.0 3.0 2.0 2.0	4 6 11 12 14	1.0 1.0 4.5 4.5 3.0	Inbound - Baseline	Shot	Two	Unsuccessful	17 - 13 seconds	2 Point - Left - 45	Equal Numbers	Defensive Rebound	Zone	Successful	Lost
Ob1	Q3	Losing	4 12 11 5 6	4.0 3.0 3.0 2.0 2.0	4 6 11 12 14	1.0 1.0 4.5 4.5 3.0	Offensive Rebound	Shot	Two	Unsuccessful	12 - 7 seconds	2 Point - Centre - Near	Equal Numbers	Defensive Rebound	Zone	Successful	Lost
Ob3	Q3	Losing	4 12 11 5 6	4.0 3.0 3.0 2.0 2.0	4 6 11 12 14	1.0 1.0 4.5 4.5 3.0	Inbound - Baseline	Shot	Two	Unsuccessful	17 - 13 seconds	2 Point - Left - 45	Equal Numbers	Defensive Rebound	Zone	Successful	Lost
Ob2	Q3	Losing	4 12 11 5 6	4.0 3.0 3.0 2.0 2.0	4 6 11 12 14	1.0 1.0 4.5 4.5 3.0	Offensive Rebound	Shot	Two	Unsuccessful	12 - 7 seconds	2 Point - Centre - Near	Equal Numbers	Defensive Rebound	Zone	Successful	Lost
Ob1	Q3	Losing	4 12 11 5 6	4.0 3.0 3.0 2.0 2.0	4 6 11 12 14	1.0 1.0 4.5 4.5 3.0	Inbound - Baseline	No Shot	No Shot	No Shot	No Shot	No Shot	Equal Numbers	Handling Error	Highline	Successful	Lost
Ob4	Q3	Losing	4 12 11 5 6	4.0 3.0 3.0 2.0 2.0	4 6 11 12 14	1.0 1.0 4.5 4.5 3.0	Inbound - Baseline	Shot	Two	Unsuccessful	17 - 13 seconds	2 Point - Left - 45	Equal Numbers	Defensive Rebound	Zone	Successful	Lost
Ob5	Q3	Losing	4 12 11 5 6	4.0 3.0 3.0 2.0 2.0	4 6 11 12 14	1.0 1.0 4.5 4.5 3.0	Inbound - Baseline	No Shot	No Shot	No Shot	No Shot	No Shot	Equal Numbers	Other	Zone	Unsuccessful	Maintained
Ob2	Q3	Losing	4 12 11 5 6	4.0 3.0 3.0 2.0 2.0	4 6 11 12 14	1.0 1.0 4.5 4.5 3.0	Inbound - Baseline	No Shot	No Shot	No Shot	No Shot	No Shot	Equal Numbers	Handling Error	Highline	Successful	Lost
Ob3	Q3	Losing	4 12 11 5 6	4.0 3.0 3.0 2.0 2.0	4 6 11 12 14	1.0 1.0 4.5 4.5 3.0	Inbound - Baseline	No Shot	No Shot	No Shot	No Shot	No Shot	Equal Numbers	Other	Zone	Unsuccessful	Maintained
Ob4	Q3	Losing	4 12 11 5 6	4.0 3.0 3.0 2.0 2.0	4 6 11 12 14	1.0 1.0 4.5 4.5 3.0	Inbound - Baseline	No Shot	No Shot	No Shot	No Shot	No Shot	Equal Numbers	Other	Zone	Unsuccessful	Maintained
Ob5	Q3	Losing	4 12 11 5 6	4.0 3.0 3.0 2.0 2.0	4 6 11 12 14	1.0 1.0 4.5 4.5 3.0	Sideline - Front	Shot	Two	Successful	17 - 13 seconds	2 Point - Right - 45	Equal Numbers	Basket Scored	Zone	Unsuccessful	Basket Scored
Ob1	Q3	Losing	4 12 11 5 6	4.0 3.0 3.0 2.0 2.0	4 6 11 12 14	1.0 1.0 4.5 4.5 3.0	Inbound - Baseline	Shot	Two	Unsuccessful	17 - 13 seconds	2 Point - Left - 45	Equal Numbers	Defensive Rebound	Zone	Successful	Lost
Ob2	Q3	Losing	4 12 11 5 6	4.0 3.0 3.0 2.0 2.0	4 6 11 12 14	1.0 1.0 4.5 4.5 3.0	Inbound - Baseline	Shot	Two	Unsuccessful	17 - 13 seconds	2 Point - Left - 45	Equal Numbers	Defensive Rebound	Zone	Successful	Lost
Ob3	Q3	Losing	4 12 11 5 6	4.0 3.0 3.0 2.0 2.0	4 6 11 12 14	1.0 1.0 4.5 4.5 3.0	Sideline - Front	Shot	Two	Successful	17 - 13 seconds	2 Point - Right - 45	Equal Numbers	Basket Scored	Zone	Unsuccessful	Basket Scored
Ob4	Q3	Losing	4 12 11 5 6	4.0 3.0 3.0 2.0 2.0	4 6 11 12 14	1.0 1.0 4.5 4.5 3.0	Sideline - Front	Shot	Two	Successful	17 - 13 seconds	2 Point - Right - 45	Equal Numbers	Basket Scored	Zone	Unsuccessful	Basket Scored
Ob1	Q3	Losing	4 12 11 5 6	4.0 3.0 3.0 2.0 2.0	4 6 11 12 14	1.0 1.0 4.5 4.5 3.0	Defensive Rebound	Shot	Two	Unsuccessful	17 - 13 seconds	2 Point - Right - 45	Equal Numbers	Defensive Rebound	Zone	Successful	Lost
Ob5	Q3	Losing	4 12 11 5 6	4.0 3.0 3.0 2.0 2.0	4 6 11 12 14	1.0 1.0 4.5 4.5 3.0	Inbound - Baseline	No Shot	No Shot	No Shot	No Shot	No Shot	Equal Numbers	Foul For	Highline	Unsuccessful	Maintained
Ob3	Q3	Losing	4 12 11 5 6	4.0 3.0 3.0 2.0 2.0	4 6 11 12 14	1.0 1.0 4.5 4.5 3.0	Inbound - Baseline	No Shot	No Shot	No Shot	No Shot	No Shot	Equal Numbers	Foul For	Highline	Unsuccessful	Maintained
Ob4	Q3	Losing	4 12 11 5 6	4.0 3.0 3.0 2.0 2.0	4 6 11 12 14	1.0 1.0 4.5 4.5 3.0	Inbound - Baseline	No Shot	No Shot	No Shot	No Shot	No Shot	Equal Numbers	Foul For	Highline	Unsuccessful	Maintained
Ob2	Q3	Losing	4 12 11 5 6	4.0 3.0 3.0 2.0 2.0	4 6 11 12 14	1.0 1.0 4.5 4.5 3.0	Defensive Rebound	Shot	Two	Unsuccessful	17 - 13 seconds	2 Point - Right - 45	Equal Numbers	Defensive Rebound	Zone	Successful	Lost
Ob1	Q3	Losing	4 12 11 5 6	4.0 3.0 3.0 2.0 2.0	4 6 11 12 14	1.0 1.0 4.5 4.5 3.0	Inbound - Baseline	Shot	Three	Unsuccessful	12 - 7 seconds	3 Point	Equal Numbers	Defensive Rebound	Highline	Successful	Lost
Ob5	Q3	Losing	4 12 11 5 6	4.0 3.0 3.0 2.0 2.0	4 6 11 12 14	1.0 1.0 4.5 4.5 3.0	Sideline - Front	Shot	Two	Successful	6 - 0.1 seconds	2 Point - Left - 45	Equal Numbers	Basket Scored	Zone	Unsuccessful	Basket Scored
Ob3	Q3	Losing	4 12 11 5 6	4.0 3.0 3.0 2.0 2.0	4 6 11 12 14	1.0 1.0 4.5 4.5 3.0	Sideline - Front	Shot	Two	Successful	6 - 0.1 seconds	2 Point - Left - 45	Equal Numbers	Basket Scored	Zone	Unsuccessful	Basket Scored
Ob2	Q3	Losing	4 12 11 5 6	4.0 3.0 3.0 2.0 2.0	4 6 11 12 14	1.0 1.0 4.5 4.5 3.0	Inbound - Baseline	Shot	Three	Unsuccessful	12 - 7 seconds	3 Point	Equal Numbers	Defensive Rebound	Highline	Successful	Lost
Ob4	Q3	Losing	4 12 11 5 6	4.0 3.0 3.0 2.0 2.0	4 6 11 12 14	1.0 1.0 4.5 4.5 3.0	Sideline - Front	Shot	Two	Successful	6 - 0.1 seconds	2 Point - Left - 45	Equal Numbers	Basket Scored	Zone	Unsuccessful	Basket Scored
Ob5	Q3	Losing	4 12 11 5 6	4.0 3.0 3.0 2.0 2.0	4 6 11 12 14	1.0 1.0 4.5 4.5 3.0	Inbound - Baseline	Shot	Three	Unsuccessful	24 - 18 seconds	3 Point	Equal Numbers	Offensive Rebound	Zone	Unsuccessful	Maintained
Ob3	Q3	Losing	4 12 11 5 6	4.0 3.0 3.0 2.0 2.0	4 6 11 12 14	1.0 1.0 4.5 4.5 3.0	Inbound - Baseline	Shot	Three	Unsuccessful	24 - 18 seconds	3 Point	Equal Numbers	Offensive Rebound	Zone	Unsuccessful	Maintained
Ob1	Q3	Losing	4 12 11 5 6	4.0 3.0 3.0 2.0 2.0	4 6 11 12 14	1.0 1.0 4.5 4.5 3.0	Inbound - Baseline	Shot	Two	Unsuccessful	17 - 13 seconds	2 Point - Left - 45	Equal Numbers	Defensive Rebound	Zone	Successful	Lost
Ob2	Q3	Losing	4 12 11 5 6	4.0 3.0 3.0 2.0 2.0	4 6 11 12 14	1.0 1.0 4.5 4.5 3.0	Inbound - Baseline	Shot	Two	Unsuccessful	12 - 7 seconds	2 Point - Left - 45	Equal Numbers	Defensive Rebound	Zone	Successful	Lost
Ob4	Q3	Losing	4 12 11 5 6	4.0 3.0 3.0 2.0 2.0	4 6 11 12 14	1.0 1.0 4.5 4.5 3.0	Inbound - Baseline	Shot	Three	Unsuccessful	24 - 18 seconds	3 Point	Equal Numbers	Offensive Rebound	Zone	Unsuccessful	Maintained
Ob5	Q3	Losing	4 12 11 5 6	4.0 3.0 3.0 2.0 2.0	4 6 11 12 14	1.0 1.0 4.5 4.5 3.0	Offensive Rebound	No Shot	No Shot	No Shot	No Shot	No Shot	Equal Numbers	Foul For	Zone	Unsuccessful	Maintained
Ob1	Q3	Losing	4 12 11 5 6	4.0 3.0 3.0 2.0 2.0	4 6 11 12 14	1.0 1.0 4.5 4.5 3.0	Inbound - Baseline	No Shot	No Shot	No Shot	No Shot	No Shot	Equal Numbers	Other	Zone	Unsuccessful	Maintained
Ob3	Q3	Losing	4 12 11 5 6	4.0 3.0 3.0 2.0 2.0	4 6 11 12 14	1.0 1.0 4.5 4.5 3.0	Offensive Rebound	No Shot	No Shot	No Shot	No Shot	No Shot	Equal Numbers	Foul For	Zone	Unsuccessful	Maintained
Ob4	Q3	Losing	4 12 11 5 6	4.0 3.0 3.0 2.0 2.0	4 6 11 12 14	1.0 1.0 4.5 4.5 3.0	Offensive Rebound	No Shot	No Shot	No Shot	No Shot	No Shot	Equal Numbers	Foul For	Zone	Unsuccessful	Maintained
Ob3	Q3	Losing	4 12 11 5 6	4.0 3.0 3.0 2.0 2.0	4 6 11 12 14	1.0 1.0 4.5 4.5 3.0	Free Throw	Shot	One	Successful	Dead	FT	Equal Numbers	Basket Scored	FT	Unsuccessful	Basket Scored
Ob2	Q3	Losing	11 5 9 15 4	3.0 2.0 2.5 2.5 4.0	4 6 11 12 14	1.0 1.0 4.5 4.5 3.0	Inbound - Baseline	No Shot	No Shot	No Shot	No Shot	No Shot	Equal Numbers	Other	Zone	Unsuccessful	Maintained
Ob1	Q3	Losing	11 5 9 15 4	3.0 2.0 2.5 2.5 4.0	4 6 11 12 14	1.0 1.0 4.5 4.5 3.0	Sideline - Front	Shot	Two	Successful	17 - 13 seconds	2 Point - Right - 45	Equal Numbers	Basket Scored	Zone	Unsuccessful	Basket Scored
Ob4	Q3	Losing	11 5 9 15 4	3.0 2.0 2.5 2.5 4.0	4 6 11 12 14	1.0 1.0 4.5 4.5 3.0	Free Throw	Shot	One	Successful	Dead	FT	Equal Numbers	Basket Scored	FT	Unsuccessful	Basket Scored
Ob5	Q3	Losing	11 5 9 15 4	3.0 2.0 2.5 2.5 4.0	4 6 11 12 14	1.0 1.0 4.5 4.5 3.0	Free Throw	Shot	One	Successful	Dead	FT	Equal Numbers	Basket Scored	FT	Unsuccessful	Basket Scored
Ob2	Q3	Losing	11 5 9 15 4	3.0 2.0 2.5 2.5 4.0	4 6 11 12 14	1.0 1.0 4.5 4.5 3.0	Sideline - Back	Shot	Two	Successful	17 - 13 seconds	2 Point - Right - 45	Equal Numbers	Basket Scored	Zone	Unsuccessful	Basket Scored
Ob3	Q3	Losing	11 5 9 15 4	3.0 2.0 2.5 2.5 4.0	4 6 11 12 14	1.0 1.0 4.5 4.5 3.0	Free Throw	Shot	One	Unsuccessful	Dead	FT	Equal Numbers	FT	FT	Successful	Maintained
Ob4	Q3	Losing	11 5 9 15 4	3.0 2.0 2.5 2.5 4.0	4 6 11 12 14	1.0 1.0 4.5 4.5 3.0	Free Throw	Shot	One	Unsuccessful	Dead	FT	Equal Numbers	FT	FT	Successful	Maintained
Ob5	Q3	Losing	11 5 9 15 4	3.0 2.0 2.5 2.5 4.0	4 6 11 12 14	1.0 1.0 4.5 4.5 3.0	Free Throw	Shot	One	Unsuccessful	Dead	FT	Equal Numbers	FT	FT	Successful	Maintained
Ob1	Q3	Losing	11 5 9 15 4	3.0 2.0 2.5 2.5 4.0	4 6 11 12 14	1.0 1.0 4.5 4.5 3.0	Inbound - Baseline	No Shot	No Shot	No Shot	No Shot	No Shot	Equal Numbers	Foul For	Highline	Unsuccessful	Maintained
Ob2	Q3	Losing	11 5 9 15 4	3.0 2.0 2.5 2.5 4.0	4 6 11 12 14	1.0 1.0 4.5 4.5 3.0	Inbound - Baseline	No Shot	No Shot	No Shot	No Shot	No Shot	Equal Numbers	Foul For	Highline	Unsuccessful	Maintained
Ob3	Q3	Losing	11 5 9 15 4	3.0 2.0 2.5 2.5 4.0	4 6 11 12 14	1.0 1.0 4.5 4.5 3.0	Free Throw	Shot	One	Unsuccessful	17 - 13 seconds	FT	Equal Numbers	Defensive Rebound	FT	Successful	Lost
Ob4	Q3	Losing	11 5 9 15 4	3.0 2.0 2.5 2.5 4.0	4 6 11 12 14	1.0 1.0 4.5 4.5 3.0	Free Throw	Shot	One	Unsuccessful	17 - 13 seconds	FT	Equal Numbers	Defensive Rebound	FT	Successful	Lost
Ob1	Q3	Losing	11 5 9 15 4	3.0 2.0 2.5 2.5 4.0	4 6 11 12 14	1.0 1.0 4.5 4.5 3.0	Sideline - Front	Shot	Two	Successful	6 - 0.1 seconds	2 Point - Left - 45	Equal Numbers	Basket Scored	Zone	Unsuccessful	Basket Scored
Ob5	Q3	Losing	11 5 9 15 4	3.0 2.0 2.5 2.5 4.0	4 6 11 12 14	1.0 1.0 4.5 4.5 3.0	Free Throw	Shot	One	Unsuccessful	17 - 13 seconds	FT	Equal Numbers	Defensive Rebound	FT	Successful	Lost
Ob5	Q3	Losing	11 5 9 15 4	3.0 2.0 2.5 2.5 4.0	4 6 11 12 14	1.0 1.0 4.5 4.5 3.0	Defensive Rebound	Shot	Three	Unsuccessful	17 - 13 seconds	2 Point - Centre - Long	Equal Numbers	Basket Scored	Highline	Unsuccessful	Basket Scored
Ob3	Q3	Losing	11 5 9 15 4	3.0 2.0 2.5 2.5 4.0	4 6 11 12 14	1.0 1.0 4.5 4.5 3.0	Defensive Rebound	Shot	Three	Unsuccessful	17 - 13 seconds	2 Point - Centre - Long	Equal Numbers	Basket Scored	Highline	Unsuccessful	Basket Scored
Ob2	Q3	Losing	11 5 9 15 4	3.0 2.0 2.5 2.5 4.0	4 6 11 12 14	1.0 1.0 4.5 4.5 3.0	Sideline - Front	Shot	Two	Successful	6 - 0.1 seconds	2 Point - Left - 45	Equal Numbers	Basket Scored	Zone	Unsuccessful	Basket Scored
Ob1	Q3	Losing	11 5 9 15 4	3.0 2.0 2.5 2.5 4.0	4 6 11 12 14	1.0 1.0 4.5 4.5 3.0	Inbound - Baseline	Shot	Three	Unsuccessful	24 - 18 seconds	3 Point	Equal Numbers	Offensive Rebound	Zone	Unsuccessful	Maintained
Ob4	Q3	Losing	11 5 9 15 4	3.0 2.0 2.5 2.5 4.0	4 6 11 12 14	1.0 1.0 4.5 4.5 3.0	Defensive Rebound	Shot	Three	Unsuccessful	17 - 13 seconds	2 Point - Centre - Long	Equal Numbers	Basket Scored	Highline	Unsuccessful	Basket Scored
Ob5	Q3	Losing	11 5 9 15 4	3.0 2.0 2.5 2.5 4.0	4 6 11 12 14	1.0 1.0 4.5 4.5 3.0	Inbound - Baseline	Shot	Two	Unsuccessful	12 - 7 seconds	2 Point - Right - 45	Equal Numbers	Defensive Rebound	Zone	Successful	Lost
Ob2	Q3	Losing	11 5 9 15 4	3.0 2.0 2.5 2.5 4.0	4 6 11 12 14	1.0 1.0 4.5 4.5 3.0	Inbound - Baseline	Shot	Three	Unsuccessful	24 - 18 seconds	3 Point	Equal Numbers	Offensive Rebound	Zone	Unsuccessful	Maintained
Ob3	Q3	Losing	11 5 9 15 4	3.0 2.0 2.5 2.5 4.0	4 6 11 12 14	1.0 1.0 4.5 4.5 3.0	Inbound - Baseline	Shot	Two	Unsuccessful	17 - 13 seconds	2 Point - Right - 45	Equal Numbers	Defensive Rebound	Zone	Successful	Lost
Ob4	Q3	Losing	11 5 9 15 4	3.0 2.0 2.5 2.5 4.0	4 6 11 12 14	1.0 1.0 4.5 4.5 3.0	Inbound - Baseline	Shot	Two	Unsuccessful	17 - 13 seconds	2 Point - Right - 45	Equal Numbers	Defensive Rebound	Zone	Successful	Lost
Ob5	Q3	Losing	11 5 9 15 4	3.0 2.0 2.5 2.5 4.0	4 6 11 12 14	1.0 1.0 4.5 4.5 3.0	Inbound - Baseline	Shot	Three	Unsuccessful	17 - 13 seconds	3 Point	Equal Numbers	Defensive Rebound	Zone	Successful	Lost
Ob1	Q3	Losing	11 5 9 15 4	3.0 2.0 2.5 2.5 4.0	4 6 11 12 14	1.0 1.0 4.5 4.5 3.0	Offensive Rebound	No Shot	No Shot	No Shot	No Shot	No Shot	Equal Numbers	Foul For	Zone	Unsuccessful	Maintained
Ob2	Q3	Losing	11 5 9 15 4	3.0 2.0 2.5 2.5 4.0	4 6 11 12 14	1.0 1.0 4.5 4.5 3.0	Offensive Rebound	No Shot	No Shot	No Shot	No Shot	No Shot	Equal Numbers	Foul For	Zone	Unsuccessful	Maintained
Ob3	Q3	Losing	11 5 9 15 4	3.0 2.0 2.5 2.5 4.0	4 6 11 12 14	1.0 1.0 4.5 4.5 3.0	Inbound - Baseline	Shot	Three	Unsuccessful	17 - 13 seconds	3 Point	Equal Numbers	Defensive Rebound	Zone	Successful	Lost
Ob4	Q3	Losing	11 5 9 15 4	3.0 2.0 2.5 2.5 4.0	4 6 11 12 14	1.0 1.0 4.5 4.5 3.0	Inbound - Baseline	Shot	Three	Unsuccessful	17 - 13 seconds	3 Point	Equal Numbers	Defensive Rebound	Zone	Successful	Lost
Ob5	Q3	Losing	11 5 9 15 4	3.0 2.0 2.5 2.5 4.0	4 6 11 12 14	1.0 1.0 4.5 4.5 3.0	Inbound - Baseline	No Shot	No Shot	No Shot	No Shot	No Shot	Equal Numbers	Foul For	Zone	Unsuccessful	Maintained
Ob3	Q3	Losing	11 5 9 15 4	3.0 2.0 2.5 2.5 4.0	4 6 11 12 14	1.0 1.0 4.5 4.5 3.0	Inbound - Baseline	No Shot	No Shot	No Shot	No Shot	No Shot	Equal Numbers	Foul For	Zone	Unsuccessful	Maintained
Ob4	Q3	Losing	11 5 9 15 4	3.0 2.0 2.5 2.5 4.0	4 6 11 12 14	1.0 1.0 4.5 4.5 3.0	Inbound - Baseline	No Shot	No Shot	No Shot	No Shot	No Shot	Equal Numbers	Foul For	Zone	Unsuccessful	Maintained
Ob1	Q3	Losing	11 5 9 15 4	3.0 2.0 2.5 2.5 4.0	4 6 11 12 14	1.0 1.0 4.5 4.5 3.0	Free Throw	Shot	One	Successful	Dead	FT	Equal Numbers	Basket Scored	FT	Unsuccessful	Basket Scored
Ob2	Q3	Losing	11 5 9 15 4	3.0 2.0 2.5 2.5 4.0	4 6 11 12 14	1.0 1.0 4.5 4.5 3.0	Free Throw	Shot	One	Successful	Dead	FT	Equal Numbers	Basket Scored	FT	Unsuccessful	Basket Scored
Ob1	Q3	Losing	11 5 9 15 4	3.0 2.0 2.5 2.5 4.0	4 6 11 12 14	1.0 1.0 4.5 4.5 3.0	Free Throw	Shot	One	Unsuccessful	Dead	FT	Equal Numbers	FT	FT	Successful	Maintained
Ob3	Q3	Losing	11 5 9 15 4	3.0 2.0 2.5 2.5 4.0	4 6 11 12 14	1.0 1.0 4.5 4.5 3.0	Free Throw	Shot	One	Successful	Dead	FT	Equal Numbers	Basket Scored	FT	Unsuccessful	Basket Scored
Ob4	Q3	Losing	11 5 9 15 4	3.0 2.0 2.5 2.5 4.0	4 6 11 12 14	1.0 1.0 4.5 4.5 3.0	Free Throw	Shot	One	Successful	Dead	FT	Equal Numbers	Basket Scored	FT	Unsuccessful	Basket Scored
Ob2	Q3	Losing	11 5 9 15 4	3.0 2.0 2.5 2.5 4.0	4 6 11 12 14	1.0 1.0 4.5 4.5 3.0	Free Throw	Shot	One	Unsuccessful	Dead	FT	Equal Numbers	FT	FT	Successful	Maintained
Ob5	Q3	Losing	11 5 9 15 4	3.0 2.0 2.5 2.5 4.0	4 6 11 12 14	1.0 1.0 4.5 4.5 3.0	Free Throw	Shot	One	Successful	Dead	FT	Equal Numbers	Basket Scored	FT	Unsuccessful	Basket Scored
Ob3	Q3	Losing	11 5 9 15 4	3.0 2.0 2.5 2.5 4.0	4 6 11 12 14	1.0 1.0 4.5 4.5 3.0	Free Throw	Shot	One	Unsuccessful	Dead	FT	Equal Numbers	FT	FT	Successful	Maintained
Ob4	Q3	Losing	11 5 9 15 4	3.0 2.0 2.5 2.5 4.0	4 6 11 12 14	1.0 1.0 4.5 4.5 3.0	Free Throw	Shot	One	Unsuccessful	Dead	FT	Equal Numbers	FT	FT	Successful	Maintained
Ob1	Q3	Losing	11 5 9 15 4	3.0 2.0 2.5 2.5 4.0	4 6 11 12 14	1.0 1.0 4.5 4.5 3.0	Free Throw	Shot	One	Unsuccessful	17 - 13 seconds	FT	Equal Numbers	Defensive Rebound	FT	Successful	Lost
Ob2	Q3	Losing	11 5 9 15 4	3.0 2.0 2.5 2.5 4.0	4 6 11 12 14	1.0 1.0 4.5 4.5 3.0	Free Throw	Shot	One	Unsuccessful	17 - 13 seconds	FT	Equal Numbers	Defensive Rebound	FT	Successful	Lost
Ob5	Q3	Losing	11 5 9 15 4	3.0 2.0 2.5 2.5 4.0	4 6 11 12 14	1.0 1.0 4.5 4.5 3.0	Free Throw	Shot	One	Unsuccessful	Dead	FT	Equal Numbers	FT	FT	Successful	Maintained
Ob3	Q3	Losing	11 5 9 15 4	3.0 2.0 2.5 2.5 4.0	4 6 11 12 14	1.0 1.0 4.5 4.5 3.0	Free Throw	Shot	One	Unsuccessful	17 - 13 seconds	FT	Equal Numbers	Foul Against	FT	Successful	Lost
Ob1	Q3	Losing	11 5 9 15 4	3.0 2.0 2.5 2.5 4.0	4 6 11 12 14	1.0 1.0 4.5 4.5 3.0	Defensive Rebound	Shot	Three	Unsuccessful	17 - 13 seconds	2 Point - Centre - Long	Equal Numbers	Basket Scored	Highline	Unsuccessful	Basket Scored
Ob4	Q3	Losing	11 5 9 15 4	3.0 2.0 2.5 2.5 4.0	4 6 11 12 14	1.0 1.0 4.5 4.5 3.0	Free Throw	Shot	One	Unsuccessful	17 - 13 seconds	FT	Equal Numbers	Foul Against	FT	Successful	Lost
Ob5	Q3	Losing	11 5 9 15 4	3.0 2.0 2.5 2.5 4.0	4 6 11 12 14	1.0 1.0 4.5 4.5 3.0	Free Throw	Shot	One	Unsuccessful	17 - 13 seconds	FT	Equal Numbers	Foul Against	FT	Successful	Lost
Ob5	Q3	Losing	11 5 9 15 4	3.0 2.0 2.5 2.5 4.0	4 6 11 12 14	1.0 1.0 4.5 4.5 3.0	Sideline - Back	Shot	Three	Unsuccessful	6 - 0.1 seconds	3 Point	Equal Numbers	Other	Highline	Unsuccessful	Maintained
Ob2	Q3	Losing	11 5 9 15 4	3.0 2.0 2.5 2.5 4.0	4 6 11 12 14	1.0 1.0 4.5 4.5 3.0	Defensive Rebound	Shot	Three	Unsuccessful	17 - 13 seconds	2 Point - Centre - Long	Equal Numbers	Basket Scored	Highline	Unsuccessful	Basket Scored
Ob1	Q3	Losing	11 5 9 15 4	3.0 2.0 2.5 2.5 4.0	4 6 11 12 14	1.0 1.0 4.5 4.5 3.0	Inbound - Baseline	Shot	Two	Unsuccessful	17 - 13 seconds	2 Point - Right - 45	Equal Numbers	Defensive Rebound	Zone	Successful	Lost
Ob3	Q3	Losing	11 5 9 15 4	3.0 2.0 2.5 2.5 4.0	4 6 11 12 14	1.0 1.0 4.5 4.5 3.0	Sideline - Back	Shot	Three	Unsuccessful	6 - 0.1 seconds	3 Point	Equal Numbers	Other	Highline	Unsuccessful	Maintained
Ob4	Q3	Losing	11 5 9 15 4	3.0 2.0 2.5 2.5 4.0	4 6 11 12 14	1.0 1.0 4.5 4.5 3.0	Sideline - Back	Shot	Three	Unsuccessful	6 - 0.1 seconds	3 Point	Equal Numbers	Other	Highline	Unsuccessful	Maintained
Ob5	Q4	Losing	11 5 9 15 4	3.0 2.0 2.5 2.5 4.0	4 6 11 12 14	1.0 1.0 4.5 4.5 3.0	Sideline - Front	No Shot	No Shot	No Shot	No Shot	No Shot	Equal Numbers	Out of Bounds	Zone	Unsuccessful	Maintained
Ob3	Q4	Losing	11 5 9 15 4	3.0 2.0 2.5 2.5 4.0	4 6 11 12 14	1.0 1.0 4.5 4.5 3.0	Sideline - Front	No Shot	No Shot	No Shot	No Shot	No Shot	Equal Numbers	Out of Bounds	Zone	Unsuccessful	Maintained
Ob2	Q3	Losing	11 5 9 15 4	3.0 2.0 2.5 2.5 4.0	4 6 11 12 14	1.0 1.0 4.5 4.5 3.0	Inbound - Baseline	Shot	Two	Unsuccessful	17 - 13 seconds	2 Point - Right - 45	Equal Numbers	Defensive Rebound	Zone	Successful	Lost
Ob1	Q3	Losing	11 5 9 15 4	3.0 2.0 2.5 2.5 4.0	4 6 11 12 14	1.0 1.0 4.5 4.5 3.0	Inbound - Baseline	Shot	Three	Unsuccessful	17 - 13 seconds	3 Point	Equal Numbers	Defensive Rebound	Zone	Successful	Lost
Ob2	Q3	Losing	11 5 9 15 4	3.0 2.0 2.5 2.5 4.0	4 6 11 12 14	1.0 1.0 4.5 4.5 3.0	Inbound - Baseline	Shot	Three	Unsuccessful	17 - 13 seconds	3 Point	Equal Numbers	Defensive Rebound	Zone	Successful	Lost
Ob1	Q3	Losing	11 5 9 15 4	3.0 2.0 2.5 2.5 4.0	4 6 11 12 14	1.0 1.0 4.5 4.5 3.0	Inbound - Baseline	No Shot	No Shot	No Shot	No Shot	No Shot	Equal Numbers	Foul For	Zone	Unsuccessful	Maintained
Ob4	Q4	Losing	11 5 9 15 4	3.0 2.0 2.5 2.5 4.0	4 6 11 12 14	1.0 1.0 4.5 4.5 3.0	Sideline - Front	No Shot	No Shot	No Shot	No Shot	No Shot	Equal Numbers	Out of Bounds	Zone	Unsuccessful	Maintained
Ob5	Q4	Losing	11 5 9 15 4	3.0 2.0 2.5 2.5 4.0	4 6 11 12 14	1.0 1.0 4.5 4.5 3.0	Inbound - Endline	Shot	Two	Successful	17 - 13 seconds	2 Point - Left - Base	Equal Numbers	Basket Scored When Fouled	Zone	Unsuccessful	Maintained
Ob3	Q4	Losing	11 5 9 15 4	3.0 2.0 2.5 2.5 4.0	4 6 11 12 14	1.0 1.0 4.5 4.5 3.0	Inbound - Endline	Shot	Two	Successful	17 - 13 seconds	2 Point - Left - Base	Equal Numbers	Basket Scored When Fouled	Zone	Unsuccessful	Maintained
Ob4	Q4	Losing	11 5 9 15 4	3.0 2.0 2.5 2.5 4.0	4 6 11 12 14	1.0 1.0 4.5 4.5 3.0	Inbound - Endline	Shot	Two	Successful	17 - 13 seconds	2 Point - Left - Base	Equal Numbers	Basket Scored When Fouled	Zone	Unsuccessful	Maintained
Ob3	Q4	Losing	11 5 9 15 4	3.0 2.0 2.5 2.5 4.0	4 6 11 12 14	1.0 1.0 4.5 4.5 3.0	Free Throw	Shot	One	Unsuccessful	Dead	FT	Equal Numbers	Defensive Rebound	FT	Successful	Lost
Ob4	Q4	Losing	11 5 9 15 4	3.0 2.0 2.5 2.5 4.0	4 6 11 12 14	1.0 1.0 4.5 4.5 3.0	Free Throw	Shot	One	Unsuccessful	Dead	FT	Equal Numbers	Defensive Rebound	FT	Successful	Lost
Ob2	Q3	Losing	11 5 9 15 4	3.0 2.0 2.5 2.5 4.0	4 6 11 12 14	1.0 1.0 4.5 4.5 3.0	Inbound - Baseline	No Shot	No Shot	No Shot	No Shot	No Shot	Equal Numbers	Foul For	Zone	Unsuccessful	Maintained
Ob1	Q3	Losing	11 5 9 15 4	3.0 2.0 2.5 2.5 4.0	4 6 11 12 14	1.0 1.0 4.5 4.5 3.0	Free Throw	Shot	One	Successful	Dead	FT	Equal Numbers	Basket Scored	FT	Unsuccessful	Basket Scored
Ob5	Q4	Losing	11 5 9 15 4	3.0 2.0 2.5 2.5 4.0	4 6 11 12 14	1.0 1.0 4.5 4.5 3.0	Free Throw	Shot	One	Unsuccessful	Dead	FT	Equal Numbers	Defensive Rebound	FT	Successful	Lost
Ob5	Q4	Losing	11 5 9 15 4	3.0 2.0 2.5 2.5 4.0	4 6 11 12 14	1.0 1.0 4.5 4.5 3.0	Inbound - Baseline	Shot	Three	Unsuccessful	17 - 13 seconds	3 Point	Equal Numbers	Defensive Rebound	Highline	Successful	Lost
Ob2	Q3	Losing	11 5 9 15 4	3.0 2.0 2.5 2.5 4.0	4 6 11 12 14	1.0 1.0 4.5 4.5 3.0	Free Throw	Shot	One	Successful	Dead	FT	Equal Numbers	Basket Scored	FT	Unsuccessful	Basket Scored
Ob3	Q4	Losing	11 5 9 15 4	3.0 2.0 2.5 2.5 4.0	4 6 11 12 14	1.0 1.0 4.5 4.5 3.0	Inbound - Baseline	Shot	Three	Unsuccessful	17 - 13 seconds	3 Point	Equal Numbers	Defensive Rebound	Highline	Successful	Lost
Ob4	Q4	Losing	11 5 9 15 4	3.0 2.0 2.5 2.5 4.0	4 6 11 12 14	1.0 1.0 4.5 4.5 3.0	Inbound - Baseline	Shot	Three	Unsuccessful	17 - 13 seconds	3 Point	Equal Numbers	Defensive Rebound	Highline	Successful	Lost
Ob5	Q4	Losing	11 5 9 15 4	3.0 2.0 2.5 2.5 4.0	4 6 11 12 14	1.0 1.0 4.5 4.5 3.0	Defensive Rebound	Shot	Two	Unsuccessful	17 - 13 seconds	2 Point - Centre - Near	Number Advantage	Defensive Rebound	Zone	Successful	Lost
Ob1	Q3	Losing	11 5 9 15 4	3.0 2.0 2.5 2.5 4.0	4 6 11 12 14	1.0 1.0 4.5 4.5 3.0	Free Throw	Shot	One	Unsuccessful	Dead	FT	Equal Numbers	FT	FT	Successful	Maintained
Ob2	Q3	Losing	11 5 9 15 4	3.0 2.0 2.5 2.5 4.0	4 6 11 12 14	1.0 1.0 4.5 4.5 3.0	Free Throw	Shot	One	Unsuccessful	Dead	FT	Equal Numbers	FT	FT	Successful	Maintained
Ob3	Q4	Losing	11 5 9 15 4	3.0 2.0 2.5 2.5 4.0	4 6 11 12 14	1.0 1.0 4.5 4.5 3.0	Defensive Rebound	Shot	Two	Unsuccessful	17 - 13 seconds	2 Point - Centre - Near	Number Advantage	Defensive Rebound	Zone	Successful	Lost
Ob4	Q4	Losing	11 5 9 15 4	3.0 2.0 2.5 2.5 4.0	4 6 11 12 14	1.0 1.0 4.5 4.5 3.0	Defensive Rebound	Shot	Two	Unsuccessful	17 - 13 seconds	2 Point - Centre - Near	Number Advantage	Defensive Rebound	Zone	Successful	Lost
Ob1	Q3	Losing	11 5 9 15 4	3.0 2.0 2.5 2.5 4.0	4 6 11 12 14	1.0 1.0 4.5 4.5 3.0	Free Throw	Shot	One	Unsuccessful	17 - 13 seconds	FT	Equal Numbers	Foul Against	FT	Successful	Lost
Ob5	Q4	Losing	11 5 9 15 4	3.0 2.0 2.5 2.5 4.0	4 6 11 12 14	1.0 1.0 4.5 4.5 3.0	Inbound - Baseline	Shot	Two	Unsuccessful	17 - 13 seconds	2 Point - Centre - Near	Equal Numbers	Defensive Rebound	Zone	Successful	Lost
Ob3	Q4	Losing	11 5 9 15 4	3.0 2.0 2.5 2.5 4.0	4 6 11 12 14	1.0 1.0 4.5 4.5 3.0	Inbound - Baseline	Shot	Two	Unsuccessful	17 - 13 seconds	2 Point - Centre - Near	Equal Numbers	Defensive Rebound	Zone	Successful	Lost
Ob4	Q4	Losing	11 5 9 15 4	3.0 2.0 2.5 2.5 4.0	4 6 11 12 14	1.0 1.0 4.5 4.5 3.0	Inbound - Baseline	Shot	Two	Unsuccessful	17 - 13 seconds	2 Point - Centre - Near	Equal Numbers	Defensive Rebound	Zone	Successful	Lost
Ob2	Q3	Losing	4 8 12 13 14	1.0 3.0 4.5 3.0 2.0	14 4 5 15 10	4.5 4.0 2.0 2.5 1.0	Free Throw	Shot	One	Unsuccessful	17 - 13 seconds	FT	Equal Numbers	Foul Against	FT	Successful	Lost
Ob1	Q3	Losing	4 8 12 13 14	1.0 3.0 4.5 3.0 2.0	14 4 5 15 10	4.5 4.0 2.0 2.5 1.0	Sideline - Back	Shot	Three	Unsuccessful	6 - 0.1 seconds	3 Point	Equal Numbers	Other	Highline	Unsuccessful	Maintained
Ob5	Q4	Losing	4 8 12 13 14	1.0 3.0 4.5 3.0 2.0	14 4 5 15 10	4.5 4.0 2.0 2.5 1.0	Inbound - Baseline	Shot	Two	Unsuccessful	12 - 7 seconds	2 Point - Right - 45	Equal Numbers	Defensive Rebound	Zone	Successful	Lost
Ob3	Q4	Losing	4 8 12 13 14	1.0 3.0 4.5 3.0 2.0	14 4 5 15 10	4.5 4.0 2.0 2.5 1.0	Inbound - Baseline	Shot	Two	Unsuccessful	12 - 7 seconds	2 Point - Right - 45	Equal Numbers	Defensive Rebound	Zone	Successful	Lost
Ob2	Q3	Losing	4 8 12 13 14	1.0 3.0 4.5 3.0 2.0	14 4 5 15 10	4.5 4.0 2.0 2.5 1.0	Sideline - Back	Shot	Three	Unsuccessful	6 - 0.1 seconds	3 Point	Equal Numbers	Other	Highline	Unsuccessful	Maintained
Ob4	Q4	Losing	4 8 12 13 14	1.0 3.0 4.5 3.0 2.0	14 4 5 15 10	4.5 4.0 2.0 2.5 1.0	Inbound - Baseline	Shot	Two	Unsuccessful	12 - 7 seconds	2 Point - Right - 45	Equal Numbers	Defensive Rebound	Zone	Successful	Lost
Ob5	Q4	Losing	4 8 12 13 14	1.0 3.0 4.5 3.0 2.0	14 4 5 15 10	4.5 4.0 2.0 2.5 1.0	Inbound - Baseline	Shot	Two	Successful	17 - 13 seconds	2 Point - Centre - Mid	Equal Numbers	Basket Scored	Highline	Unsuccessful	Basket Scored
Ob3	Q4	Losing	4 8 12 13 14	1.0 3.0 4.5 3.0 2.0	14 4 5 15 10	4.5 4.0 2.0 2.5 1.0	Inbound - Baseline	Shot	Two	Successful	17 - 13 seconds	2 Point - Centre - Mid	Equal Numbers	Basket Scored	Highline	Unsuccessful	Basket Scored
Ob1	Q4	Losing	4 8 12 13 14	1.0 3.0 4.5 3.0 2.0	14 4 5 15 10	4.5 4.0 2.0 2.5 1.0	Sideline - Front	No Shot	No Shot	No Shot	No Shot	No Shot	Equal Numbers	Out of Bounds	Zone	Unsuccessful	Maintained
Ob2	Q4	Losing	4 8 12 13 14	1.0 3.0 4.5 3.0 2.0	14 4 5 15 10	4.5 4.0 2.0 2.5 1.0	Sideline - Front	No Shot	No Shot	No Shot	No Shot	No Shot	Equal Numbers	Out of Bounds	Zone	Unsuccessful	Maintained
Ob4	Q4	Losing	4 8 12 13 14	1.0 3.0 4.5 3.0 2.0	14 4 5 15 10	4.5 4.0 2.0 2.5 1.0	Inbound - Baseline	Shot	Two	Successful	17 - 13 seconds	2 Point - Centre - Mid	Equal Numbers	Basket Scored	Highline	Unsuccessful	Basket Scored
Ob5	Q4	Losing	4 8 12 13 14	1.0 3.0 4.5 3.0 2.0	14 4 5 15 10	4.5 4.0 2.0 2.5 1.0	Sideline - Back	Shot	Two	Unsuccessful	17 - 13 seconds	2 Point - Left - 45	Equal Numbers	Defensive Rebound	Zone	Successful	Lost
Ob1	Q4	Losing	4 8 12 13 14	1.0 3.0 4.5 3.0 2.0	14 4 5 15 10	4.5 4.0 2.0 2.5 1.0	Inbound - Endline	Shot	Two	Successful	17 - 13 seconds	2 Point - Left - Base	Equal Numbers	Basket Scored When Fouled	Zone	Unsuccessful	Maintained
Ob2	Q4	Losing	4 8 12 13 14	1.0 3.0 4.5 3.0 2.0	14 4 5 15 10	4.5 4.0 2.0 2.5 1.0	Inbound - Endline	Shot	Two	Successful	17 - 13 seconds	2 Point - Left - Base	Equal Numbers	Basket Scored When Fouled	Zone	Unsuccessful	Maintained
Ob3	Q4	Losing	4 8 12 13 14	1.0 3.0 4.5 3.0 2.0	14 4 5 15 10	4.5 4.0 2.0 2.5 1.0	Sideline - Back	Shot	Two	Unsuccessful	17 - 13 seconds	2 Point - Left - 45	Equal Numbers	Defensive Rebound	Zone	Successful	Lost
Ob4	Q4	Losing	4 8 12 13 14	1.0 3.0 4.5 3.0 2.0	14 4 5 15 10	4.5 4.0 2.0 2.5 1.0	Sideline - Back	Shot	Two	Unsuccessful	17 - 13 seconds	2 Point - Left - 45		Defensive Rebound	Zone	Successful	Lost
Ob1	Q4	Losing	4 8 12 13 14	1.0 3.0 4.5 3.0 2.0	14 4 5 15 10	4.5 4.0 2.0 2.5 1.0	Free Throw	Shot	One	Unsuccessful	Dead	FT	Equal Numbers	Defensive Rebound	FT	Successful	Lost
Ob2	Q4	Losing	4 8 12 13 14	1.0 3.0 4.5 3.0 2.0	14 4 5 15 10	4.5 4.0 2.0 2.5 1.0	Free Throw	Shot	One	Unsuccessful	Dead	FT	Equal Numbers	Defensive Rebound	FT	Successful	Lost
Ob5	Q4	Losing	4 8 12 13 14	1.0 3.0 4.5 3.0 2.0	14 4 5 15 10	4.5 4.0 2.0 2.5 1.0	Inbound - Baseline	No Shot	No Shot	No Shot	No Shot	No Shot	Equal Numbers	Foul For	Zone	Unsuccessful	Maintained
Ob3	Q4	Losing	4 8 12 13 14	1.0 3.0 4.5 3.0 2.0	14 4 5 15 10	4.5 4.0 2.0 2.5 1.0	Inbound - Baseline	No Shot	No Shot	No Shot	No Shot	No Shot	Equal Numbers	Foul For	Zone	Unsuccessful	Maintained
Ob4	Q4	Losing	4 8 12 13 14	1.0 3.0 4.5 3.0 2.0	14 4 5 15 10	4.5 4.0 2.0 2.5 1.0	Inbound - Baseline	No Shot	No Shot	No Shot	No Shot	No Shot	Equal Numbers	Foul For	Zone	Unsuccessful	Maintained
Ob5	Q4	Losing	4 8 12 13 14	1.0 3.0 4.5 3.0 2.0	14 4 5 15 10	4.5 4.0 2.0 2.5 1.0	Inbound - Endline	Shot	Two	Unsuccessful	17 - 13 seconds	2 Point - Left - 45	Equal Numbers	Defensive Rebound	Zone	Successful	Lost
Ob3	Q4	Losing	4 8 12 13 14	1.0 3.0 4.5 3.0 2.0	14 4 5 15 10	4.5 4.0 2.0 2.5 1.0	Inbound - Endline	Shot	Two	Unsuccessful	17 - 13 seconds	2 Point - Left - 45	Equal Numbers	Defensive Rebound	Zone	Successful	Lost
Ob4	Q4	Losing	4 8 12 13 14	1.0 3.0 4.5 3.0 2.0	14 4 5 15 10	4.5 4.0 2.0 2.5 1.0	Inbound - Endline	Shot	Two	Unsuccessful	17 - 13 seconds	2 Point - Left - 45	Equal Numbers	Defensive Rebound	Zone	Successful	Lost
Ob1	Q4	Losing	4 8 12 13 14	1.0 3.0 4.5 3.0 2.0	14 4 5 15 10	4.5 4.0 2.0 2.5 1.0	Inbound - Baseline	Shot	Three	Unsuccessful	17 - 13 seconds	3 Point	Equal Numbers	Defensive Rebound	Highline	Successful	Lost
Ob2	Q4	Losing	4 8 12 13 14	1.0 3.0 4.5 3.0 2.0	14 4 5 15 10	4.5 4.0 2.0 2.5 1.0	Inbound - Baseline	Shot	Three	Unsuccessful	17 - 13 seconds	3 Point	Equal Numbers	Offensive Rebound	Highline	Successful	Lost
Ob5	Q4	Losing	4 8 12 13 14	1.0 3.0 4.5 3.0 2.0	14 4 5 15 10	4.5 4.0 2.0 2.5 1.0	Inbound - Baseline	Shot	Two	Unsuccessful	17 - 13 seconds	2 Point - Left - 45	Equal Numbers	Defensive Rebound	Zone	Successful	Lost
Ob3	Q4	Losing	4 8 12 13 14	1.0 3.0 4.5 3.0 2.0	14 4 5 15 10	4.5 4.0 2.0 2.5 1.0	Inbound - Baseline	Shot	Two	Unsuccessful	17 - 13 seconds	2 Point - Left - 45	Equal Numbers	Defensive Rebound	Zone	Successful	Lost
Ob1	Q4	Losing	4 8 12 13 14	1.0 3.0 4.5 3.0 2.0	14 4 5 15 10	4.5 4.0 2.0 2.5 1.0	Defensive Rebound	Shot	Two	Unsuccessful	17 - 13 seconds	2 Point - Centre - Near	Number Advantage	Defensive Rebound	Zone	Successful	Lost
Ob4	Q4Q4	Losing	4 8 12 13 14	1.0 3.0 4.5 3.0 2.0	14 4 5 15 10	4.5 4.0 2.0 2.5 1.0	Inbound - Baseline	Shot	Two	Unsuccessful	17 - 13 seconds	2 Point - Left - 45	Equal Numbers	Defensive Rebound	Zone	Successful	Lost
Ob5	Q4	Losing	4 8 12 13 14	1.0 3.0 4.5 3.0 2.0	14 4 5 15 10	4.5 4.0 2.0 2.5 1.0	Defensive Rebound	No Shot	No Shot	No Shot	No Shot	No Shot	Equal Numbers	Foul For	Zone	Unsuccessful	Maintained
Ob3	Q4	Losing	4 8 12 13 14	1.0 3.0 4.5 3.0 2.0	14 4 5 15 10	4.5 4.0 2.0 2.5 1.0	Defensive Rebound	No Shot	No Shot	No Shot	No Shot	No Shot	Equal Numbers	Foul For	Zone	Unsuccessful	Maintained
Ob2	Q4	Losing	4 8 12 13 14	1.0 3.0 4.5 3.0 2.0	14 4 5 15 10	4.5 4.0 2.0 2.5 1.0	Defensive Rebound	Shot	Two	Unsuccessful	17 - 13 seconds	2 Point - Centre - Near	Number Advantage	Defensive Rebound	Zone	Successful	Lost
Ob1	Q4	Losing	4 8 12 13 14	1.0 3.0 4.5 3.0 2.0	14 4 5 15 10	4.5 4.0 2.0 2.5 1.0	Inbound - Baseline	Shot	Two	Unsuccessful	17 - 13 seconds	2 Point - Centre - Near	Equal Numbers	Defensive Rebound	Zone	Successful	Lost
Ob4	Q4	Losing	4 8 12 13 14	1.0 3.0 4.5 3.0 2.0	14 4 5 15 10	4.5 4.0 2.0 2.5 1.0	Defensive Rebound	No Shot	No Shot	No Shot	No Shot	No Shot	Equal Numbers	Foul For	Zone	Unsuccessful	Maintained
Ob5	Q4	Losing	4 8 12 13 14	1.0 3.0 4.5 3.0 2.0	14 4 5 15 10	4.5 4.0 2.0 2.5 1.0	Sideline - Front	No Shot	No Shot	No Shot	No Shot	No Shot	Equal Numbers	Out of Bounds	Zone	Successful	Lost
Ob2	Q4	Losing	4 8 12 13 14	1.0 3.0 4.5 3.0 2.0	14 4 5 15 10	4.5 4.0 2.0 2.5 1.0	Inbound - Baseline	Shot	Two	Unsuccessful	17 - 13 seconds	2 Point - Centre - Near	Equal Numbers	Defensive Rebound	Zone	Successful	Lost
Ob3	Q4	Losing	4 8 12 13 14	1.0 3.0 4.5 3.0 2.0	14 4 5 15 10	4.5 4.0 2.0 2.5 1.0	Sideline - Front	No Shot	No Shot	No Shot	No Shot	No Shot	Equal Numbers	Out of Bounds	Zone	Successful	Lost
Ob4	Q4	Losing	4 8 12 13 14	1.0 3.0 4.5 3.0 2.0	14 4 5 15 10	4.5 4.0 2.0 2.5 1.0	Sideline - Front	No Shot	No Shot	No Shot	No Shot	No Shot	Equal Numbers	Out of Bounds	Zone	Successful	Lost
Ob5	Q4	Losing	4 8 12 13 14	1.0 3.0 4.5 3.0 2.0	14 4 5 15 10	4.5 4.0 2.0 2.5 1.0	Inbound - Baseline	Shot	Two	Successful	17 - 13 seconds	2 Point - Centre - Near	Equal Numbers	Basket Scored	Highline	Unsuccessful	Basket Scored
Ob1	Q4	Losing	4 8 12 13 14	1.0 3.0 4.5 3.0 2.0	14 4 5 15 10	4.5 4.0 2.0 2.5 1.0	Inbound - Baseline	Shot	Two	Unsuccessful	12 - 7 seconds	2 Point - Right - 45	Equal Numbers	Defensive Rebound	Zone	Successful	Lost
Ob2	Q4	Losing	4 8 12 13 14	1.0 3.0 4.5 3.0 2.0	14 4 5 15 10	4.5 4.0 2.0 2.5 1.0	Inbound - Baseline	Shot	Two	Unsuccessful	12 - 7 seconds	2 Point - Right - 45	Equal Numbers	Defensive Rebound	Zone	Successful	Lost
Ob3	Q4	Losing	4 8 12 13 14	1.0 3.0 4.5 3.0 2.0	14 4 5 15 10	4.5 4.0 2.0 2.5 1.0	Inbound - Baseline	Shot	Two	Successful	17 - 13 seconds	2 Point - Centre - Near	Equal Numbers	Basket Scored	Highline	Unsuccessful	Basket Scored
Ob4	Q4	Losing	4 8 12 13 14	1.0 3.0 4.5 3.0 2.0	14 4 5 15 10	4.5 4.0 2.0 2.5 1.0	Inbound - Baseline	Shot	Two	Successful	17 - 13 seconds	2 Point - Centre - Near	Equal Numbers	Basket Scored	Highline	Unsuccessful	Basket Scored
Ob1	Q4	Losing	4 8 12 13 14	1.0 3.0 4.5 3.0 2.0	14 4 5 15 10	4.5 4.0 2.0 2.5 1.0	Inbound - Baseline	Shot	Two	Successful	17 - 13 seconds	2 Point - Centre - Mid	Equal Numbers	Basket Scored	Highline	Unsuccessful	Basket Scored
Ob5	Q4	Losing	4 8 12 13 14	1.0 3.0 4.5 3.0 2.0	14 4 5 15 10	4.5 4.0 2.0 2.5 1.0	Inbound - Baseline	Shot	Two	Successful	17 - 13 seconds	2 Point - Right - 45	Equal Numbers	Basket Scored	Highline	Unsuccessful	Basket Scored
Ob3	Q4	Losing	4 8 12 13 14	1.0 3.0 4.5 3.0 2.0	14 4 5 15 10	4.5 4.0 2.0 2.5 1.0	Inbound - Baseline	Shot	Two	Successful	17 - 13 seconds	2 Point - Right - 45	Equal Numbers	Basket Scored	Highline	Unsuccessful	Basket Scored
Ob4	Q4	Losing	4 8 12 13 14	1.0 3.0 4.5 3.0 2.0	14 4 5 15 10	4.5 4.0 2.0 2.5 1.0	Inbound - Baseline	Shot	Two	Successful	17 - 13 seconds	2 Point - Right - 45	Equal Numbers	Basket Scored	Highline	Unsuccessful	Basket Scored
Ob2	Q4	Losing	4 8 12 13 14	1.0 3.0 4.5 3.0 2.0	10 11 12 9 7	1.0 3.0 3.0 2.5 4.5	Inbound - Baseline	Shot	Two	Successful	17 - 13 seconds	2 Point - Centre - Mid	Equal Numbers	Basket Scored	Highline	Unsuccessful	Basket Scored
Ob1	Q4	Losing	4 8 12 13 14	1.0 3.0 4.5 3.0 2.0	10 11 12 9 7	1.0 3.0 3.0 2.5 4.5	Sideline - Back	Shot	Two	Unsuccessful	17 - 13 seconds	2 Point - Left - 45	Equal Numbers	Defensive Rebound	Zone	Successful	Lost
Ob5	Q4	Losing	4 8 12 13 14	1.0 3.0 4.5 3.0 2.0	10 11 12 9 7	1.0 3.0 3.0 2.5 4.5	Inbound - Baseline	Shot	Two	Unsuccessful	12 - 7 seconds	2 Point - Centre - Long	Equal Numbers	Out of Bounds	Zone	Successful	Lost
Ob3	Q4	Losing	4 8 12 13 14	1.0 3.0 4.5 3.0 2.0	10 11 12 9 7	1.0 3.0 3.0 2.5 4.5	Inbound - Baseline	Shot	Two	Unsuccessful	12 - 7 seconds	2 Point - Centre - Long	Equal Numbers	Out of Bounds	Zone	Successful	Lost
Ob2	Q4	Losing	4 8 12 13 14	1.0 3.0 4.5 3.0 2.0	10 11 12 9 7	1.0 3.0 3.0 2.5 4.5	Sideline - Back	Shot	Two	Unsuccessful	17 - 13 seconds	2 Point - Left - 45	Equal Numbers	Defensive Rebound	Highline	Successful	Lost
Ob4	Q4	Losing	4 8 12 13 14	1.0 3.0 4.5 3.0 2.0	10 11 12 9 7	1.0 3.0 3.0 2.5 4.5	Inbound - Baseline	Shot	Two	Unsuccessful	12 - 7 seconds	2 Point - Centre - Long	Equal Numbers	Out of Bounds	Zone	Successful	Lost
Ob5	Q4	Losing	4 8 12 13 14	1.0 3.0 4.5 3.0 2.0	10 11 12 9 7	1.0 3.0 3.0 2.5 4.5	Sideline - Back	Shot	Two	Successful	17 - 13 seconds	2 Point - Left - 45	Equal Numbers	Basket Scored	Highline	Unsuccessful	Basket Scored
Ob3	Q4	Losing	4 8 12 13 14	1.0 3.0 4.5 3.0 2.0	10 11 12 9 7	1.0 3.0 3.0 2.5 4.5	Sideline - Back	Shot	Two	Successful	17 - 13 seconds	2 Point - Left - 45	Equal Numbers	Basket Scored	Highline	Unsuccessful	Basket Scored
Ob1	Q4	Losing	4 8 12 13 14	1.0 3.0 4.5 3.0 2.0	10 11 12 9 7	1.0 3.0 3.0 2.5 4.5	Inbound - Baseline	No Shot	No Shot	No Shot	No Shot	No Shot	Equal Numbers	Foul For	Zone	Unsuccessful	Maintained
Ob2	Q4	Losing	4 8 12 13 14	1.0 3.0 4.5 3.0 2.0	10 11 12 9 7	1.0 3.0 3.0 2.5 4.5	Inbound - Baseline	No Shot	No Shot	No Shot	No Shot	No Shot	Equal Numbers	Foul For	Zone	Unsuccessful	Maintained
Ob4	Q4	Losing	4 8 12 13 14	1.0 3.0 4.5 3.0 2.0	10 11 12 9 7	1.0 3.0 3.0 2.5 4.5	Sideline - Back	Shot	Two	Successful	17 - 13 seconds	2 Point - Left - 45	Equal Numbers	Basket Scored	Highline	Unsuccessful	Basket Scored
Ob5	Q4	Losing	4 8 12 13 14	1.0 3.0 4.5 3.0 2.0	10 11 12 9 7	1.0 3.0 3.0 2.5 4.5	Inbound - Baseline	Shot	Two	Unsuccessful	17 - 13 seconds	2 Point - Centre - Near	Equal Numbers	Defensive Rebound	Zone	Successful	Lost
Ob1	Q4	Losing	4 8 12 13 14	1.0 3.0 4.5 3.0 2.0	10 11 12 9 7	1.0 3.0 3.0 2.5 4.5	Inbound - Endline	Shot	Two	Unsuccessful	17 - 13 seconds	2 Point - Left - 45	Equal Numbers	Defensive Rebound	Zone	Successful	Lost
Ob3	Q4	Losing	4 8 12 13 14	1.0 3.0 4.5 3.0 2.0	10 11 12 9 7	1.0 3.0 3.0 2.5 4.5	Inbound - Baseline	Shot	Two	Unsuccessful	17 - 13 seconds	2 Point - Centre - Near	Equal Numbers	Defensive Rebound	Zone	Successful	Lost
Ob4	Q4	Losing	4 8 12 13 14	1.0 3.0 4.5 3.0 2.0	10 11 12 9 7	1.0 3.0 3.0 2.5 4.5	Inbound - Baseline	Shot	Two	Unsuccessful	17 - 13 seconds	2 Point - Centre - Near	Equal Numbers	Defensive Rebound	Zone	Successful	Lost
Ob5	Q4	Losing	4 8 12 13 14	1.0 3.0 4.5 3.0 2.0	10 11 12 9 7	1.0 3.0 3.0 2.5 4.5	Inbound - Baseline	Shot	Two	Successful	17 - 13 seconds	2 Point - Centre - Near	Equal Numbers	Basket Scored	1 man Press	Unsuccessful	Basket Scored
Ob2	Q4	Losing	4 8 12 13 14	1.0 3.0 4.5 3.0 2.0	10 11 12 9 7	1.0 3.0 3.0 2.5 4.5	Inbound - Endline	Shot	Two	Unsuccessful	17 - 13 seconds	2 Point - Left - 45	Equal Numbers	Defensive Rebound	Zone	Successful	Lost
Ob1	Q4	Losing	4 8 12 13 14	1.0 3.0 4.5 3.0 2.0	10 11 12 9 7	1.0 3.0 3.0 2.5 4.5	Inbound - Baseline	Shot	Two	Unsuccessful	17 - 13 seconds	2 Point - Left - 45	Equal Numbers	Defensive Rebound	Zone	Successful	Lost
Ob3	Q4	Losing	4 8 12 13 14	1.0 3.0 4.5 3.0 2.0	10 11 12 9 7	1.0 3.0 3.0 2.5 4.5	Inbound - Baseline	Shot	Two	Successful	17 - 13 seconds	2 Point - Centre - Near	Equal Numbers	Basket Scored	1 man Press	Unsuccessful	Basket Scored
Ob4	Q4	Losing	4 8 12 13 14	1.0 3.0 4.5 3.0 2.0	10 11 12 9 7	1.0 3.0 3.0 2.5 4.5	Inbound - Baseline	Shot	Two	Successful	17 - 13 seconds	2 Point - Centre - Near	Equal Numbers	Basket Scored	1 man Press	Unsuccessful	Basket Scored
Ob2	Q4	Losing	4 8 12 13 14	1.0 3.0 4.5 3.0 2.0	10 11 12 9 7	1.0 3.0 3.0 2.5 4.5	Inbound - Baseline	Shot	Two	Unsuccessful	17 - 13 seconds	2 Point - Left - 45	Equal Numbers	Defensive Rebound	Zone	Successful	Lost
Ob5	Q4	Losing	4 8 12 13 14	1.0 3.0 4.5 3.0 2.0	10 11 12 9 7	1.0 3.0 3.0 2.5 4.5	Defensive Rebound	Shot	Two	Unsuccessful	17 - 13 seconds	2 Point - Right - Base	Number Advantage	Defensive Rebound	Zone	Successful	Lost
Ob3	Q4	Losing	4 8 12 13 14	1.0 3.0 4.5 3.0 2.0	10 11 12 9 7	1.0 3.0 3.0 2.5 4.5	Defensive Rebound	Shot	Two	Unsuccessful	17 - 13 seconds	2 Point - Right - Base	Number Advantage	Defensive Rebound	Zone	Successful	Lost
Ob4	Q4	Losing	4 8 12 13 14	1.0 3.0 4.5 3.0 2.0	10 11 12 9 7	1.0 3.0 3.0 2.5 4.5	Defensive Rebound	Shot	Two	Unsuccessful	17 - 13 seconds	2 Point - Right - Base	Number Advantage	Defensive Rebound	Zone	Successful	Lost
Ob1	Q4	Losing	4 8 12 13 14	1.0 3.0 4.5 3.0 2.0	10 11 12 9 7	1.0 3.0 3.0 2.5 4.5	Defensive Rebound	No Shot	No Shot	No Shot	No Shot	No Shot	Equal Numbers	Foul For	Zone	Unsuccessful	Maintained
Ob2	Q4	Losing	4 8 12 13 14	1.0 3.0 4.5 3.0 2.0	10 11 12 9 7	1.0 3.0 3.0 2.5 4.5	Defensive Rebound	No Shot	No Shot	No Shot	No Shot	No Shot	Equal Numbers	Foul For	Zone	Unsuccessful	Maintained
Ob5	Q4	Losing	4 8 12 13 14	1.0 3.0 4.5 3.0 2.0	10 11 12 9 7	1.0 3.0 3.0 2.5 4.5	Defensive Rebound	Shot	Two	Unsuccessful	17 - 13 seconds	2 Point - Centre - Near	Equal Numbers	Defensive Rebound	Zone	Successful	Lost
Ob3	Q4	Losing	4 8 12 13 14	1.0 3.0 4.5 3.0 2.0	10 11 12 9 7	1.0 3.0 3.0 2.5 4.5	Defensive Rebound	Shot	Two	Unsuccessful	12 - 7 seconds	2 Point - Centre - Near	Equal Numbers	Defensive Rebound	Zone	Successful	Lost
Ob1	Q4	Losing	4 8 12 13 14	1.0 3.0 4.5 3.0 2.0	10 11 12 9 7	1.0 3.0 3.0 2.5 4.5	Sideline - Front	No Shot	No Shot	No Shot	No Shot	No Shot	Equal Numbers	Out of Bounds	Zone	Successful	Lost
Ob4	Q4	Losing	4 8 12 13 14	1.0 3.0 4.5 3.0 2.0	10 11 12 9 7	1.0 3.0 3.0 2.5 4.5	Defensive Rebound	Shot	Two	Unsuccessful	12 - 7 seconds	2 Point - Centre - Near	Equal Numbers	Defensive Rebound	Zone	Successful	Lost
Ob5	Q4	Losing	4 8 12 13 14	1.0 3.0 4.5 3.0 2.0	10 11 12 9 7	1.0 3.0 3.0 2.5 4.5	Inbound - Baseline	Shot	Two	Unsuccessful	17 - 13 seconds	2 Point - Centre - Near	Equal Numbers	Defensive Rebound	Highline	Successful	Lost
Ob3	Q4	Losing	4 8 12 13 14	1.0 3.0 4.5 3.0 2.0	10 11 12 9 7	1.0 3.0 3.0 2.5 4.5	Inbound - Baseline	Shot	Two	Unsuccessful	17 - 13 seconds	2 Point - Centre - Near	Equal Numbers	Defensive Rebound	Highline	Successful	Lost
Ob2	Q4	Losing	4 8 12 13 14	1.0 3.0 4.5 3.0 2.0	10 11 12 9 7	1.0 3.0 3.0 2.5 4.5	Sideline - Front	No Shot	No Shot	No Shot	No Shot	No Shot	Equal Numbers	Out of Bounds	Zone	Successful	Lost
Ob1	Q4	Losing	4 8 12 13 14	1.0 3.0 4.5 3.0 2.0	10 11 12 9 7	1.0 3.0 3.0 2.5 4.5	Inbound - Baseline	Shot	Two	Successful	17 - 13 seconds	2 Point - Centre - Near	Equal Numbers	Basket Scored	Highline	Unsuccessful	Basket Scored
Ob4	Q4	Losing	4 8 12 13 14	1.0 3.0 4.5 3.0 2.0	10 11 12 9 7	1.0 3.0 3.0 2.5 4.5	Inbound - Baseline	Shot	Two	Unsuccessful	17 - 13 seconds	2 Point - Centre - Near	Equal Numbers	Defensive Rebound	Highline	Successful	Lost
Ob5	Q1	Drawing	4 8 12 13 14	1.0 3.0 4.5 3.0 2.0	10 11 12 9 7	1.0 3.0 3.0 2.5 4.5	Sideline - Front	Shot	Three	Unsuccessful	17 - 13 seconds	3 Point	Equal Numbers	Basket Scored	Zone	Unsuccessful	Basket Scored
Ob2	Q4	Losing	4 8 12 13 14	1.0 3.0 4.5 3.0 2.0	10 11 12 9 7	1.0 3.0 3.0 2.5 4.5	Inbound - Baseline	Shot	Two	Successful	17 - 13 seconds	2 Point - Centre - Near	Equal Numbers	Basket Scored	Highline	Unsuccessful	Basket Scored
Ob4	Q1	Drawing	4 8 12 13 14	1.0 3.0 4.5 3.0 2.0	10 11 12 9 7	1.0 3.0 3.0 2.5 4.5	Sideline - Front	Shot	Three	Unsuccessful	17 - 13 seconds	3 Point	Equal Numbers	Basket Scored	Zone	Unsuccessful	Basket Scored
Ob3	Q1	Drawing	4 8 12 13 14	1.0 3.0 4.5 3.0 2.0	10 11 12 9 7	1.0 3.0 3.0 2.5 4.5	Sideline - Front	Shot	Three	Unsuccessful	17 - 13 seconds	3 Point	Equal Numbers	Basket Scored	Zone	Unsuccessful	Basket Scored
Ob5	Q1	Winning	4 8 12 13 14	1.0 3.0 4.5 3.0 2.0	10 11 12 9 7	1.0 3.0 3.0 2.5 4.5	Defensive Rebound	Shot	Two	Unsuccessful	12 - 7 seconds	2 Point - Centre - Near	Number Advantage	Foul For	Zone	Unsuccessful	Maintained
Ob1	Q4	Losing	4 8 12 13 14	1.0 3.0 4.5 3.0 2.0	10 11 12 9 7	1.0 3.0 3.0 2.5 4.5	Inbound - Baseline	Shot	Two	Successful	17 - 13 seconds	2 Point - Right - 45	Equal Numbers	Basket Scored	Highline	Unsuccessful	Basket Scored
Ob2	Q4	Losing	4 8 12 13 14	1.0 3.0 4.5 3.0 2.0	10 11 12 9 7	1.0 3.0 3.0 2.5 4.5	Inbound - Baseline	Shot	Two	Successful	17 - 13 seconds	2 Point - Right - 45	Equal Numbers	Basket Scored	Highline	Unsuccessful	Basket Scored
Ob4	Q1	Winning	4 8 12 13 14	1.0 3.0 4.5 3.0 2.0	10 11 12 9 7	1.0 3.0 3.0 2.5 4.5	Defensive Rebound	Shot	Two	Unsuccessful	12 - 7 seconds	2 Point - Centre - Near	Number Advantage	Foul For	Zone	Unsuccessful	Maintained
Ob3	Q1	Winning	4 8 12 13 14	1.0 3.0 4.5 3.0 2.0	10 11 12 9 7	1.0 3.0 3.0 2.5 4.5	Defensive Rebound	Shot	Two	Unsuccessful	12 - 7 seconds	2 Point - Centre - Near	Number Advantage	Foul For	Zone	Unsuccessful	Maintained
Ob1	Q4	Losing	4 8 12 13 14	1.0 3.0 4.5 3.0 2.0	10 11 12 9 7	1.0 3.0 3.0 2.5 4.5	Inbound - Baseline	Shot	Two	Unsuccessful	12 - 7 seconds	2 Point - Centre - Long	Equal Numbers	Out of Bounds	Zone	Successful	Lost
Ob3	Q1	Winning	4 8 12 13 14	1.0 3.0 4.5 3.0 2.0	10 11 12 9 7	1.0 3.0 3.0 2.5 4.5	Free Throw	Shot	One	Successful	Dead	FT	Equal Numbers	Basket Scored	FT	Unsuccessful	Basket Scored
Ob4	Q1	Winning	4 8 12 13 14	1.0 3.0 4.5 3.0 2.0	10 11 12 9 7	1.0 3.0 3.0 2.5 4.5	Free Throw	Shot	One	Successful	Dead	FT	Equal Numbers	Basket Scored	FT	Unsuccessful	Basket Scored
Ob5	Q1	Winning	4 8 12 13 14	1.0 3.0 4.5 3.0 2.0	10 11 12 9 7	1.0 3.0 3.0 2.5 4.5	Free Throw	Shot	One	Successful	Dead	FT	Equal Numbers	Basket Scored	FT	Unsuccessful	Basket Scored
Ob2	Q4	Losing	4 8 12 13 14	1.0 3.0 4.5 3.0 2.0	10 11 12 9 7	1.0 3.0 3.0 2.5 4.5	Inbound - Baseline	Shot	Two	Unsuccessful	12 - 7 seconds	2 Point - Centre - Long	Equal Numbers	Out of Bounds	Zone	Successful	Lost
Ob1	Q4	Losing	4 8 12 13 14	1.0 3.0 4.5 3.0 2.0	10 11 12 9 7	1.0 3.0 3.0 2.5 4.5	Sideline - Back	Shot	Two	Successful	17 - 13 seconds	2 Point - Left - 45	Equal Numbers	Basket Scored	Highline	Unsuccessful	Basket Scored
Ob3	Q1	Winning	4 8 12 13 14	1.0 3.0 4.5 3.0 2.0	10 11 12 9 7	1.0 3.0 3.0 2.5 4.5	Free Throw	Shot	One	Successful	17 - 13 seconds	FT	Equal Numbers	Basket Scored	FT	Unsuccessful	Basket Scored
Ob4	Q1	Winning	4 8 12 13 14	1.0 3.0 4.5 3.0 2.0	10 11 12 9 7	1.0 3.0 3.0 2.5 4.5	Free Throw	Shot	One	Successful	17 - 13 seconds	FT	Equal Numbers	Basket Scored	FT	Unsuccessful	Basket Scored
Ob2	Q4	Losing	4 8 12 13 14	1.0 3.0 4.5 3.0 2.0	10 11 12 9 7	1.0 3.0 3.0 2.5 4.5	Sideline - Back	Shot	Two	Successful	17 - 13 seconds	2 Point - Left - 45	Equal Numbers	Basket Scored	Highline	Unsuccessful	Basket Scored
Ob5	Q1	Winning	4 8 12 13 14	1.0 3.0 4.5 3.0 2.0	10 11 12 9 7	1.0 3.0 3.0 2.5 4.5	Free Throw	Shot	One	Successful	17 - 13 seconds	FT	Equal Numbers	Basket Scored	FT	Unsuccessful	Basket Scored
Ob5	Q1	Winning	4 8 12 13 14	1.0 3.0 4.5 3.0 2.0	10 11 12 9 7	1.0 3.0 3.0 2.5 4.5	Defensive Rebound	Shot	Two	Unsuccessful	17 - 13 seconds	2 Point - Centre - Long	Equal Numbers	Defensive Rebound	Highline	Successful	Lost
Ob4	Q1	Winning	4 8 12 13 14	1.0 3.0 4.5 3.0 2.0	10 11 12 9 7	1.0 3.0 3.0 2.5 4.5	Defensive Rebound	Shot	Two	Unsuccessful	17 - 13 seconds	2 Point - Centre - Long	Equal Numbers	Defensive Rebound	Highline	Successful	Lost
Ob1	Q4	Losing	4 8 12 13 14	1.0 3.0 4.5 3.0 2.0	10 11 12 9 7	1.0 3.0 3.0 2.5 4.5	Inbound - Baseline	Shot	Two	Unsuccessful	17 - 13 seconds	2 Point - Centre - Near	Equal Numbers	Defensive Rebound	Zone	Successful	Lost
Ob2	Q4	Losing	4 8 12 13 14	1.0 3.0 4.5 3.0 2.0	10 11 12 9 7	1.0 3.0 3.0 2.5 4.5	Inbound - Baseline	Shot	Two	Unsuccessful	17 - 13 seconds	2 Point - Centre - Near	Equal Numbers	Defensive Rebound	Zone	Successful	Lost
Ob3	Q1	Winning	4 8 12 13 14	1.0 3.0 4.5 3.0 2.0	10 11 12 9 7	1.0 3.0 3.0 2.5 4.5	Defensive Rebound	Shot	Two	Unsuccessful	17 - 13 seconds	2 Point - Centre - Long	Equal Numbers	Defensive Rebound	Highline	Successful	Lost
Ob5	Q1	Winning	4 8 12 13 14	1.0 3.0 4.5 3.0 2.0	10 11 12 9 7	1.0 3.0 3.0 2.5 4.5	Inbound - Baseline	Shot	Two	Unsuccessful	12 - 7 seconds	2 Point - Centre - Mid	Equal Numbers	Out of Bounds	Zone	Successful	Lost
Ob1	Q4	Losing	4 8 12 13 14	1.0 3.0 4.5 3.0 2.0	10 11 12 9 7	1.0 3.0 3.0 2.5 4.5	Inbound - Baseline	Shot	Two	Successful	17 - 13 seconds	2 Point - Centre - Near	Equal Numbers	Basket Scored	1 man Press	Unsuccessful	Basket Scored
Ob4	Q1	Winning	4 8 12 13 14	1.0 3.0 4.5 3.0 2.0	10 11 12 9 7	1.0 3.0 3.0 2.5 4.5	Inbound - Baseline	Shot	Two	Unsuccessful	12 - 7 seconds	2 Point - Centre - Mid	Equal Numbers	Out of Bounds	Zone	Successful	Lost
Ob3	Q1	Winning	4 8 12 13 14	1.0 3.0 4.5 3.0 2.0	10 11 12 9 7	1.0 3.0 3.0 2.5 4.5	Inbound - Baseline	Shot	Two	Unsuccessful	12 - 7 seconds	2 Point - Centre - Mid	Equal Numbers	Out of Bounds	Zone	Successful	Lost
Ob5	Q1	Winning	4 8 12 13 14	1.0 3.0 4.5 3.0 2.0	10 11 12 9 7	1.0 3.0 3.0 2.5 4.5	Inbound - Baseline	Shot	Two	Successful	12 - 7 seconds	2 Point - Centre - Near	Number Advantage	Basket Scored	2 man Press	Unsuccessful	Basket Scored
Ob2	Q4	Losing	4 8 12 13 14	1.0 3.0 4.5 3.0 2.0	10 11 12 9 7	1.0 3.0 3.0 2.5 4.5	Inbound - Baseline	Shot	Two	Successful	17 - 13 seconds	2 Point - Centre - Near	Equal Numbers	Basket Scored	2 man Press	Unsuccessful	Basket Scored
Ob1	Q4	Losing	4 8 12 13 14	1.0 3.0 4.5 3.0 2.0	10 11 12 9 7	1.0 3.0 3.0 2.5 4.5	Defensive Rebound	Shot	Two	Unsuccessful	17 - 13 seconds	2 Point - Right - Base	Number Advantage	Defensive Rebound	Zone	Successful	Lost
Ob4	Q1	Winning	4 8 12 13 14	1.0 3.0 4.5 3.0 2.0	10 11 12 9 7	1.0 3.0 3.0 2.5 4.5	Inbound - Baseline	Shot	Two	Successful	12 - 7 seconds	2 Point - Centre - Near	Number Advantage	Basket Scored	2 man Press	Unsuccessful	Basket Scored
Ob3	Q1	Winning	4 8 12 13 14	1.0 3.0 4.5 3.0 2.0	10 11 12 9 7	1.0 3.0 3.0 2.5 4.5	Inbound - Baseline	Shot	Two	Successful	12 - 7 seconds	2 Point - Centre - Near	Number Advantage	Basket Scored	2 man Press	Unsuccessful	Basket Scored
Ob2	Q4	Losing	4 8 12 13 14	1.0 3.0 4.5 3.0 2.0	10 11 12 9 7	1.0 3.0 3.0 2.5 4.5	Defensive Rebound	Shot	Two	Unsuccessful	12 - 7 seconds	2 Point - Right - Base	Number Advantage	Offensive Rebound	Zone	Successful	Lost
Ob5	Q1	Winning	4 8 12 13 14	1.0 3.0 4.5 3.0 2.0	10 11 12 9 7	1.0 3.0 3.0 2.5 4.5	Turnover	Shot	Two	Successful	12 - 7 seconds	2 Point - Right - 45	Number Advantage	Basket Scored	Zone	Unsuccessful	Basket Scored
Ob4	Q1	Winning	4 8 12 13 14	1.0 3.0 4.5 3.0 2.0	10 11 12 9 7	1.0 3.0 3.0 2.5 4.5	Turnover	Shot	Two	Successful	12 - 7 seconds	2 Point - Right - 45	Number Advantage	Basket Scored	Zone	Unsuccessful	Basket Scored
Ob3	Q1	Winning	4 8 12 13 14	1.0 3.0 4.5 3.0 2.0	10 11 12 9 7	1.0 3.0 3.0 2.5 4.5	Turnover	Shot	Two	Successful	12 - 7 seconds	2 Point - Right - 45	Number Advantage	Basket Scored	Zone	Unsuccessful	Basket Scored
Ob1	Q4	Losing	4 8 12 13 14	1.0 3.0 4.5 3.0 2.0	10 11 12 9 7	1.0 3.0 3.0 2.5 4.5	Defensive Rebound	Shot	Two	Unsuccessful	12 - 7 seconds	2 Point - Centre - Near	Equal Numbers	Defensive Rebound	Zone	Successful	Lost
Ob2	Q4	Losing	4 8 12 13 14	1.0 3.0 4.5 3.0 2.0	10 11 12 9 7	1.0 3.0 3.0 2.5 4.5	Defensive Rebound	Shot	Two	Unsuccessful	12 - 7 seconds	2 Point - Centre - Near	Equal Numbers	Defensive Rebound	Zone	Successful	Lost
Ob5	Q1	Winning	4 8 12 13 14	1.0 3.0 4.5 3.0 2.0	10 11 12 9 7	1.0 3.0 3.0 2.5 4.5	Sideline - Front	No Shot	No Shot	No Shot	No Shot	No Shot	Equal Numbers	Foul Against	Zone	Successful	Lost
Ob4	Q1	Winning	4 8 12 13 14	1.0 3.0 4.5 3.0 2.0	10 11 12 9 7	1.0 3.0 3.0 2.5 4.5	Sideline - Front	No Shot	No Shot	No Shot	No Shot	No Shot	Equal Numbers	Foul Against	Zone	Successful	Lost
Ob1	Q4	Losing	4 8 12 13 14	1.0 3.0 4.5 3.0 2.0	10 11 12 9 7	1.0 3.0 3.0 2.5 4.5	Inbound - Baseline	Shot	Two	Unsuccessful	17 - 13 seconds	2 Point - Centre - Near	Equal Numbers	Defensive Rebound	Highline	Successful	Lost
Ob3	Q1	Winning	4 8 12 13 14	1.0 3.0 4.5 3.0 2.0	10 11 12 9 7	1.0 3.0 3.0 2.5 4.5	Sideline - Front	No Shot	No Shot	No Shot	No Shot	No Shot	Equal Numbers	Foul Against	Zone	Successful	Lost
Ob5	Q1	Winning	4 8 12 13 14	1.0 3.0 4.5 3.0 2.0	10 11 12 9 7	1.0 3.0 3.0 2.5 4.5	Defensive Rebound	No Shot	No Shot	No Shot	No Shot	No Shot	Equal Numbers	Handling Error	2 man Press	Successful	Lost
Ob4	Q1	Winning	4 8 12 13 14	1.0 3.0 4.5 3.0 2.0	10 11 12 9 7	1.0 3.0 3.0 2.5 4.5	Defensive Rebound	No Shot	No Shot	No Shot	No Shot	No Shot	Equal Numbers	Handling Error	2 man Press	Successful	Lost
Ob2	Q4	Losing	4 8 12 13 14	1.0 3.0 4.5 3.0 2.0	7 10 4 9 6	4.5 1.0 4.0 2.5 2.0	Inbound - Endline	Shot	Two	Unsuccessful	17 - 13 seconds	2 Point - Centre - Near	Equal Numbers	Defensive Rebound	Highline	Successful	Lost
Ob1	Q1	Drawing	4 8 12 13 14	1.0 3.0 4.5 3.0 2.0	7 10 4 9 6	4.5 1.0 4.0 2.5 2.0	Sideline - Front	Shot	Three	Unsuccessful	17 - 13 seconds	3 Point	Equal Numbers	Basket Scored	Zone	Unsuccessful	Basket Scored
Ob2	Q1	Drawing	4 8 12 13 14	1.0 3.0 4.5 3.0 2.0	7 10 4 9 6	4.5 1.0 4.0 2.5 2.0	Sideline - Front	Shot	Three	Unsuccessful	17 - 13 seconds	3 Point	Equal Numbers	Basket Scored	Zone	Unsuccessful	Basket Scored
Ob3	Q1	Winning	4 8 12 13 14	1.0 3.0 4.5 3.0 2.0	7 10 4 9 6	4.5 1.0 4.0 2.5 2.0	Defensive Rebound	No Shot	No Shot	No Shot	No Shot	No Shot	Equal Numbers	Handling Error	2 man Press	Successful	Lost
Ob1	Q1	Winning	4 8 12 13 14	1.0 3.0 4.5 3.0 2.0	7 10 4 9 6	4.5 1.0 4.0 2.5 2.0	Defensive Rebound	Shot	Two	Unsuccessful	12 - 7 seconds	2 Point - Centre - Near	Number Advantage	Foul For	Zone	Unsuccessful	Maintained
Ob5	Q1	Winning	4 8 12 13 14	1.0 3.0 4.5 3.0 2.0	7 10 4 9 6	4.5 1.0 4.0 2.5 2.0	Defensive Rebound	Shot	Two	Successful	17 - 13 seconds	2 Point - Centre - Near	Number Advantage	Basket Scored	Zone	Unsuccessful	Basket Scored
Ob4	Q1	Winning	4 8 12 13 14	1.0 3.0 4.5 3.0 2.0	7 10 4 9 6	4.5 1.0 4.0 2.5 2.0	Defensive Rebound	Shot	Two	Successful	17 - 13 seconds	2 Point - Centre - Near	Number Advantage	Basket Scored	Zone	Unsuccessful	Basket Scored
Ob3	Q1	Winning	4 8 12 13 14	1.0 3.0 4.5 3.0 2.0	7 10 4 9 6	4.5 1.0 4.0 2.5 2.0	Defensive Rebound	Shot	Two	Successful	17 - 13 seconds	2 Point - Centre - Near	Number Advantage	Basket Scored	Zone	Unsuccessful	Basket Scored
Ob5	Q1	Winning	4 8 12 13 14	1.0 3.0 4.5 3.0 2.0	7 10 4 9 6	4.5 1.0 4.0 2.5 2.0	Offensive Rebound	Shot	Two	Successful	12 - 7 seconds	2 Point - Left - 45	Number Advantage	Basket Scored	Zone	Unsuccessful	Basket Scored
Ob2	Q1	Winning	4 8 12 13 14	1.0 3.0 4.5 3.0 2.0	7 10 4 9 6	4.5 1.0 4.0 2.5 2.0	Defensive Rebound	Shot	Two	Unsuccessful	12 - 7 seconds	2 Point - Centre - Near	Number Advantage	Foul For	Zone	Unsuccessful	Maintained
Ob4	Q1	Winning	4 8 12 13 14	1.0 3.0 4.5 3.0 2.0	7 10 4 9 6	4.5 1.0 4.0 2.5 2.0	Offensive Rebound	Shot	Two	Successful	12 - 7 seconds	2 Point - Left - 45	Number Advantage	Basket Scored	Zone	Unsuccessful	Basket Scored
Ob1	Q1	Winning	4 8 12 13 14	1.0 3.0 4.5 3.0 2.0	7 10 4 9 6	4.5 1.0 4.0 2.5 2.0	Free Throw	Shot	One	Successful	Dead	FT	Equal Numbers	Basket Scored	FT	Unsuccessful	Basket Scored
Ob2	Q1	Winning	4 8 12 13 14	1.0 3.0 4.5 3.0 2.0	7 10 4 9 6	4.5 1.0 4.0 2.5 2.0	Free Throw	Shot	One	Successful	Dead	FT	Equal Numbers	Basket Scored	FT	Unsuccessful	Basket Scored
Ob3	Q1	Winning	4 8 12 13 14	1.0 3.0 4.5 3.0 2.0	7 10 4 9 6	4.5 1.0 4.0 2.5 2.0	Offensive Rebound	Shot	Two	Successful	12 - 7 seconds	2 Point - Left - 45	Number Advantage	Basket Scored	Zone	Unsuccessful	Basket Scored
Ob5	Q1	Winning	4 8 12 13 14	1.0 3.0 4.5 3.0 2.0	7 10 4 9 6	4.5 1.0 4.0 2.5 2.0	Defensive Rebound	Shot	Two	Unsuccessful	17 - 13 seconds	2 Point - Centre - Near	Number Advantage	Offensive Rebound	Zone	Unsuccessful	Maintained
Ob4	Q1	Winning	4 8 12 13 14	1.0 3.0 4.5 3.0 2.0	7 10 4 9 6	4.5 1.0 4.0 2.5 2.0	Defensive Rebound	Shot	Two	Unsuccessful	17 - 13 seconds	2 Point - Centre - Near	Number Advantage	Offensive Rebound	Zone	Unsuccessful	Maintained
Ob1	Q1	Winning	4 8 12 13 14	1.0 3.0 4.5 3.0 2.0	7 10 4 9 6	4.5 1.0 4.0 2.5 2.0	Free Throw	Shot	One	Successful	17 - 13 seconds	FT	Equal Numbers	Basket Scored	FT	Unsuccessful	Basket Scored
Ob2	Q1	Winning	4 8 12 13 14	1.0 3.0 4.5 3.0 2.0	7 10 4 9 6	4.5 1.0 4.0 2.5 2.0	Free Throw	Shot	One	Successful	17 - 13 seconds	FT	Equal Numbers	Basket Scored	FT	Unsuccessful	Basket Scored
Ob3	Q1	Winning	4 8 12 13 14	1.0 3.0 4.5 3.0 2.0	7 10 4 9 6	4.5 1.0 4.0 2.5 2.0	Defensive Rebound	Shot	Two	Unsuccessful	17 - 13 seconds	2 Point - Centre - Near	Number Advantage	Offensive Rebound	Zone	Unsuccessful	Maintained
Ob5	Q1	Winning	4 8 12 13 14	1.0 3.0 4.5 3.0 2.0	7 10 4 9 6	4.5 1.0 4.0 2.5 2.0	Offensive Rebound	Shot	Two	Unsuccessful	12 - 7 seconds	2 Point - Centre - Near	Equal Numbers	Offensive Rebound	Zone	Unsuccessful	Maintained
Ob1	Q1	Winning	4 8 12 13 14	1.0 3.0 4.5 3.0 2.0	7 10 4 9 6	4.5 1.0 4.0 2.5 2.0	Defensive Rebound	Shot	Two	Unsuccessful	17 - 13 seconds	2 Point - Centre - Long	Equal Numbers	Defensive Rebound	Highline	Successful	Lost
Ob4	Q1	Winning	4 8 12 13 14	1.0 3.0 4.5 3.0 2.0	7 10 4 9 6	4.5 1.0 4.0 2.5 2.0	Offensive Rebound	Shot	Two	Unsuccessful	12 - 7 seconds	2 Point - Centre - Near	Equal Numbers	Offensive Rebound	Zone	Unsuccessful	Maintained
Ob3	Q1	Winning	4 8 12 13 14	1.0 3.0 4.5 3.0 2.0	7 10 4 9 6	4.5 1.0 4.0 2.5 2.0	Offensive Rebound	Shot	Two	Unsuccessful	12 - 7 seconds	2 Point - Centre - Near	Equal Numbers	Offensive Rebound	Zone	Unsuccessful	Maintained
Ob5	Q1	Winning	4 8 12 13 14	1.0 3.0 4.5 3.0 2.0	7 10 4 9 6	4.5 1.0 4.0 2.5 2.0	Offensive Rebound	Shot	Two	Unsuccessful	12 - 7 seconds	2 Point - Centre - Near	Equal Numbers	Defensive Rebound	Zone	Successful	Lost
Ob2	Q1	Winning	4 8 12 13 14	1.0 3.0 4.5 3.0 2.0	7 10 4 9 6	4.5 1.0 4.0 2.5 2.0	Defensive Rebound	Shot	Two	Unsuccessful	17 - 13 seconds	2 Point - Centre - Long	Equal Numbers	Defensive Rebound	Highline	Successful	Lost
Ob1	Q1	Winning	4 8 12 13 14	1.0 3.0 4.5 3.0 2.0	7 10 4 9 6	4.5 1.0 4.0 2.5 2.0	Inbound - Baseline	Shot	Two	Unsuccessful	12 - 7 seconds	2 Point - Centre - Mid	Equal Numbers	Out of Bounds	Zone	Successful	Lost
Ob4	Q1	Winning	4 8 12 13 14	1.0 3.0 4.5 3.0 2.0	7 10 4 9 6	4.5 1.0 4.0 2.5 2.0	Offensive Rebound	Shot	Two	Unsuccessful	12 - 7 seconds	2 Point - Centre - Near	Equal Numbers	Defensive Rebound	Zone	Successful	Lost
Ob3	Q1	Winning	4 8 12 13 14	1.0 3.0 4.5 3.0 2.0	7 10 4 9 6	4.5 1.0 4.0 2.5 2.0	Offensive Rebound	Shot	Two	Unsuccessful	12 - 7 seconds	2 Point - Centre - Near	Equal Numbers	Defensive Rebound	Zone	Successful	Lost
Ob2	Q1	Winning	4 8 12 13 14	1.0 3.0 4.5 3.0 2.0	7 10 4 9 6	4.5 1.0 4.0 2.5 2.0	Inbound - Baseline	Shot	Two	Unsuccessful	12 - 7 seconds	2 Point - Centre - Mid	Equal Numbers	Out of Bounds	Zone	Successful	Lost
Ob5	Q1	Winning	4 8 12 13 14	1.0 3.0 4.5 3.0 2.0	7 10 4 9 6	4.5 1.0 4.0 2.5 2.0	Inbound - Baseline	Shot	Two	Unsuccessful	12 - 7 seconds	2 Point - Centre - Long	Number Advantage	Out of Bounds	Zone	Successful	Lost
Ob4	Q1	Winning	4 8 12 13 14	1.0 3.0 4.5 3.0 2.0	7 10 4 9 6	4.5 1.0 4.0 2.5 2.0	Inbound - Baseline	Shot	Two	Unsuccessful	12 - 7 seconds	2 Point - Centre - Long	Number Advantage	Out of Bounds	Zone	Successful	Lost
Ob3	Q1	Winning	4 8 12 13 14	1.0 3.0 4.5 3.0 2.0	7 10 4 9 6	4.5 1.0 4.0 2.5 2.0	Inbound - Baseline	Shot	Two	Unsuccessful	12 - 7 seconds	2 Point - Centre - Long	Number Advantage	Out of Bounds	Zone	Successful	Lost
Ob1	Q1	Winning	4 8 12 13 14	1.0 3.0 4.5 3.0 2.0	5 15 11 4 9	2.0 2.5 3.0 4.0 2.5	Inbound - Baseline	Shot	Two	Successful	12 - 7 seconds	2 Point - Centre - Near	Number Advantage	Basket Scored	2 man Press	Unsuccessful	Basket Scored
Ob2	Q1	Winning	4 8 12 13 14	1.0 3.0 4.5 3.0 2.0	5 15 11 4 9	2.0 2.5 3.0 4.0 2.5	Inbound - Baseline	Shot	Two	Successful	12 - 7 seconds	2 Point - Centre - Near	Number Advantage	Basket Scored	2 man Press	Unsuccessful	Basket Scored
Ob5	Q1	Winning	4 8 12 13 14	1.0 3.0 4.5 3.0 2.0	5 15 11 4 9	2.0 2.5 3.0 4.0 2.5	Defensive Rebound	Shot	Two	Successful	17 - 13 seconds	2 Point - Centre - Mid	Number Advantage	Basket Scored	Zone	Unsuccessful	Basket Scored
Ob4	Q1	Winning	4 8 12 13 14	1.0 3.0 4.5 3.0 2.0	5 15 11 4 9	2.0 2.5 3.0 4.0 2.5	Defensive Rebound	Shot	Two	Successful	17 - 13 seconds	2 Point - Centre - Mid	Number Advantage	Basket Scored	Zone	Unsuccessful	Basket Scored
Ob1	Q1	Winning	4 8 12 13 14	1.0 3.0 4.5 3.0 2.0	5 15 11 4 9	2.0 2.5 3.0 4.0 2.5	Turnover	Shot	Two	Successful	12 - 7 seconds	2 Point - Right - 45	Number Advantage	Basket Scored	Zone	Unsuccessful	Basket Scored
Ob3	Q1	Winning	4 8 12 13 14	1.0 3.0 4.5 3.0 2.0	5 15 11 4 9	2.0 2.5 3.0 4.0 2.5	Defensive Rebound	Shot	Two	Successful	17 - 13 seconds	2 Point - Centre - Mid	Number Advantage	Basket Scored	Zone	Unsuccessful	Basket Scored
Ob5	Q1	Winning	4 8 12 13 14	1.0 3.0 4.5 3.0 2.0	5 15 11 4 9	2.0 2.5 3.0 4.0 2.5	Inbound - Baseline	No Shot	No Shot	No Shot	No Shot	No Shot	Equal Numbers	Handling Error	2 man Press	Successful	Lost
Ob4	Q1	Winning	4 8 12 13 14	1.0 3.0 4.5 3.0 2.0	5 15 11 4 9	2.0 2.5 3.0 4.0 2.5	Inbound - Baseline	No Shot	No Shot	No Shot	No Shot	No Shot	Equal Numbers	Handling Error	2 man Press	Successful	Lost
Ob2	Q1	Winning	4 8 12 13 14	1.0 3.0 4.5 3.0 2.0	5 15 11 4 9	2.0 2.5 3.0 4.0 2.5	Turnover	Shot	Two	Successful	12 - 7 seconds	2 Point - Right - 45	Number Advantage	Basket Scored	Zone	Unsuccessful	Basket Scored
Ob3	Q1	Winning	4 8 12 13 14	1.0 3.0 4.5 3.0 2.0	5 15 11 4 9	2.0 2.5 3.0 4.0 2.5	Inbound - Baseline	No Shot	No Shot	No Shot	No Shot	No Shot	Equal Numbers	Handling Error	2 man Press	Successful	Lost
Ob5	Q1	Winning	4 8 12 13 14	1.0 3.0 4.5 3.0 2.0	5 15 11 4 9	2.0 2.5 3.0 4.0 2.5	Inbound - Baseline	Shot	Three	Unsuccessful	17 - 13 seconds	2 Point - Right - Elbow	Equal Numbers	Defensive Rebound	2 man Press	Successful	Lost
Ob4	Q1	Winning	4 8 12 13 14	1.0 3.0 4.5 3.0 2.0	5 15 11 4 9	2.0 2.5 3.0 4.0 2.5	Inbound - Baseline	Shot	Three	Unsuccessful	17 - 13 seconds	2 Point - Right - Elbow	Equal Numbers	Defensive Rebound	2 man Press	Successful	Lost
Ob1	Q1	Winning	4 8 12 13 14	1.0 3.0 4.5 3.0 2.0	5 15 11 4 9	2.0 2.5 3.0 4.0 2.5	Sideline - Front	No Shot	No Shot	No Shot	No Shot	No Shot	Equal Numbers	Foul Against	Zone	Successful	Lost
Ob2	Q1	Winning	4 8 12 13 14	1.0 3.0 4.5 3.0 2.0	5 15 11 4 9	2.0 2.5 3.0 4.0 2.5	Sideline - Front	No Shot	No Shot	No Shot	No Shot	No Shot	Equal Numbers	Foul Against	Zone	Successful	Lost
Ob3	Q1	Winning	4 8 12 13 14	1.0 3.0 4.5 3.0 2.0	5 15 11 4 9	2.0 2.5 3.0 4.0 2.5	Inbound - Baseline	Shot	Three	Unsuccessful	17 - 13 seconds	2 Point - Right - Elbow	Equal Numbers	Defensive Rebound	2 man Press	Successful	Lost
Ob5	Q1	Winning	4 8 12 13 14	1.0 3.0 4.5 3.0 2.0	5 15 11 4 9	2.0 2.5 3.0 4.0 2.5	Inbound - Baseline	Shot	Two	Successful	17 - 13 seconds	2 Point - Centre - Near	Equal Numbers	Basket Scored	Zone	Unsuccessful	Basket Scored
Ob1	Q1	Winning	4 8 12 13 14	1.0 3.0 4.5 3.0 2.0	5 15 11 4 9	2.0 2.5 3.0 4.0 2.5	Defensive Rebound	No Shot	No Shot	No Shot	No Shot	No Shot	Equal Numbers	Handling Error	2 man Press	Successful	Lost
Ob2	Q1	Winning	4 8 12 13 14	1.0 3.0 4.5 3.0 2.0	5 15 11 4 9	2.0 2.5 3.0 4.0 2.5	Defensive Rebound	No Shot	No Shot	No Shot	No Shot	No Shot	Equal Numbers	Handling Error	2 man Press	Successful	Lost
Ob4	Q1	Winning	4 8 12 13 14	1.0 3.0 4.5 3.0 2.0	5 15 11 4 9	2.0 2.5 3.0 4.0 2.5	Inbound - Baseline	Shot	Two	Successful	17 - 13 seconds	2 Point - Centre - Near	Equal Numbers	Basket Scored	Zone	Unsuccessful	Basket Scored
Ob3	Q1	Winning	4 8 12 13 14	1.0 3.0 4.5 3.0 2.0	5 15 11 4 9	2.0 2.5 3.0 4.0 2.5	Inbound - Baseline	Shot	Two	Successful	17 - 13 seconds	2 Point - Centre - Near	Equal Numbers	Basket Scored	Zone	Unsuccessful	Basket Scored
Ob1	Q1	Winning	4 8 12 13 14	1.0 3.0 4.5 3.0 2.0	5 15 11 4 9	2.0 2.5 3.0 4.0 2.5	Defensive Rebound	Shot	Two	Successful	17 - 13 seconds	2 Point - Centre - Near	Number Advantage	Basket Scored	Zone	Unsuccessful	Basket Scored
Ob5	Q1	Winning	4 8 12 13 14	1.0 3.0 4.5 3.0 2.0	5 15 11 4 9	2.0 2.5 3.0 4.0 2.5	Defensive Rebound	Shot	Two	Unsuccessful	17 - 13 seconds	2 Point - Right - 45	Equal Numbers	Defensive Rebound	2 man Press	Successful	Lost
Ob4	Q1	Winning	4 8 12 13 14	1.0 3.0 4.5 3.0 2.0	5 15 11 4 9	2.0 2.5 3.0 4.0 2.5	Defensive Rebound	Shot	Two	Unsuccessful	17 - 13 seconds	2 Point - Right - 45	Equal Numbers	Defensive Rebound	2 man Press	Successful	Lost
Ob3	Q1	Winning	4 8 12 13 14	1.0 3.0 4.5 3.0 2.0	5 15 11 4 9	2.0 2.5 3.0 4.0 2.5	Defensive Rebound	Shot	Two	Unsuccessful	17 - 13 seconds	2 Point - Right - 45	Equal Numbers	Defensive Rebound	2 man Press	Successful	Lost
Ob2	Q1	Winning	4 8 12 13 14	1.0 3.0 4.5 3.0 2.0	5 15 11 4 9	2.0 2.5 3.0 4.0 2.5	Defensive Rebound	Shot	Two	Successful	17 - 13 seconds	2 Point - Centre - Near	Number Advantage	Basket Scored	Zone	Unsuccessful	Basket Scored
Ob1	Q1	Winning	4 8 12 13 14	1.0 3.0 4.5 3.0 2.0	5 15 11 4 9	2.0 2.5 3.0 4.0 2.5	Offensive Rebound	Shot	Two	Successful	12 - 7 seconds	2 Point - Left - 45	Number Advantage	Basket Scored	Zone	Unsuccessful	Basket Scored
Ob5	Q1	Winning	4 8 12 13 14	1.0 3.0 4.5 3.0 2.0	5 15 11 4 9	2.0 2.5 3.0 4.0 2.5	Inbound - Baseline	Shot	Three	Unsuccessful	12 - 7 seconds	3 Point	Equal Numbers	Out of Bounds	3 man Press	Successful	Lost
Ob4	Q1	Winning	4 8 12 13 14	1.0 3.0 4.5 3.0 2.0	5 15 11 4 9	2.0 2.5 3.0 4.0 2.5	Inbound - Baseline	Shot	Three	Unsuccessful	12 - 7 seconds	3 Point	Equal Numbers	Out of Bounds	3 man Press	Successful	Lost
Ob2	Q1	Winning	4 8 12 13 14	1.0 3.0 4.5 3.0 2.0	5 15 11 4 9	2.0 2.5 3.0 4.0 2.5	Offensive Rebound	Shot	Two	Successful	12 - 7 seconds	2 Point - Left - 45	Number Advantage	Basket Scored	Zone	Unsuccessful	Basket Scored
Ob3	Q1	Winning	4 8 12 13 14	1.0 3.0 4.5 3.0 2.0	5 15 11 4 9	2.0 2.5 3.0 4.0 2.5	Inbound - Baseline	Shot	Three	Unsuccessful	12 - 7 seconds	3 Point	Equal Numbers	Out of Bounds	3 man Press	Successful	Lost
Ob5	Q2	Winning	4 8 12 13 14	1.0 3.0 4.5 3.0 2.0	5 15 11 4 9	2.0 2.5 3.0 4.0 2.5	Defensive Rebound	Shot	Two	Successful	12 - 7 seconds	2 Point - Left - 45	Equal Numbers	Basket Scored	2 man Press	Unsuccessful	Basket Scored
Ob4	Q2	Winning	4 8 12 13 14	1.0 3.0 4.5 3.0 2.0	5 15 11 4 9	2.0 2.5 3.0 4.0 2.5	Defensive Rebound	Shot	Two	Successful	12 - 7 seconds	2 Point - Left - 45	Equal Numbers	Basket Scored	2 man Press	Unsuccessful	Basket Scored
Ob3	Q2	Winning	4 8 12 13 14	1.0 3.0 4.5 3.0 2.0	4 10 12 8 6	4.0 1.0 3.0 4.0 2.0	Defensive Rebound	Shot	Two	Successful	12 - 7 seconds	2 Point - Left - 45	Equal Numbers	Basket Scored	2 man Press	Unsuccessful	Basket Scored
Ob1	Q1	Winning	4 8 12 13 14	1.0 3.0 4.5 3.0 2.0	4 10 12 8 6	4.0 1.0 3.0 4.0 2.0	Defensive Rebound	Shot	Two	Unsuccessful	17 - 13 seconds	2 Point - Centre - Near	Number Advantage	Offensive Rebound	Zone	Unsuccessful	Maintained
Ob2	Q1	Winning	4 8 12 13 14	1.0 3.0 4.5 3.0 2.0	4 10 12 8 6	4.0 1.0 3.0 4.0 2.0	Defensive Rebound	Shot	Two	Unsuccessful	17 - 13 seconds	2 Point - Centre - Near	Number Advantage	Offensive Rebound	Zone	Unsuccessful	Maintained
Ob1	Q1	Winning	4 8 12 13 14	1.0 3.0 4.5 3.0 2.0	4 10 12 8 6	4.0 1.0 3.0 4.0 2.0	Offensive Rebound	Shot	Two	Unsuccessful	12 - 7 seconds	2 Point - Centre - Near	Equal Numbers	Offensive Rebound	Zone	Unsuccessful	Maintained
Ob5	Q2	Winning	4 8 12 13 14	1.0 3.0 4.5 3.0 2.0	4 10 12 8 6	4.0 1.0 3.0 4.0 2.0	Inbound - Baseline	Shot	Two	Unsuccessful	17 - 13 seconds	2 Point - Centre - Near	Equal Numbers	Offensive Rebound	2 man Press	Unsuccessful	Maintained
Ob4	Q2	Winning	4 8 12 13 14	1.0 3.0 4.5 3.0 2.0	4 10 12 8 6	4.0 1.0 3.0 4.0 2.0	Inbound - Baseline	Shot	Two	Unsuccessful	17 - 13 seconds	2 Point - Centre - Near	Equal Numbers	Offensive Rebound	2 man Press	Unsuccessful	Maintained
Ob3	Q2	Winning	4 8 12 13 14	1.0 3.0 4.5 3.0 2.0	4 10 12 8 6	4.0 1.0 3.0 4.0 2.0	Inbound - Baseline	Shot	Two	Unsuccessful	17 - 13 seconds	2 Point - Centre - Near	Equal Numbers	Offensive Rebound	2 man Press	Unsuccessful	Maintained
Ob5	Q2	Winning	4 8 12 13 14	1.0 3.0 4.5 3.0 2.0	4 10 12 8 6	4.0 1.0 3.0 4.0 2.0	Offensive Rebound	Shot	Two	Unsuccessful	12 - 7 seconds	2 Point - Centre - Near	Equal Numbers	Foul For	Zone	Unsuccessful	Maintained
Ob2	Q1	Winning	4 8 12 13 14	1.0 3.0 4.5 3.0 2.0	4 10 12 8 6	4.0 1.0 3.0 4.0 2.0	Offensive Rebound	Shot	Two	Unsuccessful	12 - 7 seconds	2 Point - Centre - Near	Equal Numbers	Offensive Rebound	Zone	Unsuccessful	Maintained
Ob1	Q1	Winning	4 8 12 13 14	1.0 3.0 4.5 3.0 2.0	4 10 12 8 6	4.0 1.0 3.0 4.0 2.0	Offensive Rebound	Shot	Two	Unsuccessful	12 - 7 seconds	2 Point - Centre - Near	Equal Numbers	Defensive Rebound	Zone	Successful	Lost
Ob2	Q1	Winning	4 8 12 13 14	1.0 3.0 4.5 3.0 2.0	4 10 12 8 6	4.0 1.0 3.0 4.0 2.0	Offensive Rebound	Shot	Two	Unsuccessful	12 - 7 seconds	2 Point - Centre - Near	Equal Numbers	Defensive Rebound	Zone	Successful	Lost
Ob4	Q2	Winning	4 8 12 13 14	1.0 3.0 4.5 3.0 2.0	4 10 12 8 6	4.0 1.0 3.0 4.0 2.0	Offensive Rebound	Shot	Two	Unsuccessful	12 - 7 seconds	2 Point - Centre - Near	Equal Numbers	Foul For	Zone	Unsuccessful	Maintained
Ob3	Q2	Winning	4 8 12 13 14	1.0 3.0 4.5 3.0 2.0	4 10 12 8 6	4.0 1.0 3.0 4.0 2.0	Offensive Rebound	Shot	Two	Unsuccessful	12 - 7 seconds	2 Point - Centre - Near	Equal Numbers	Foul For	Zone	Unsuccessful	Maintained
Ob3	Q2	Winning	4 8 12 13 14	1.0 3.0 4.5 3.0 2.0	4 10 12 8 6	4.0 1.0 3.0 4.0 2.0	Free Throw	Shot	One	Successful	Dead	FT	Equal Numbers	Basket Scored	FT	Unsuccessful	Basket Scored
Ob4	Q2	Winning	4 8 12 13 14	1.0 3.0 4.5 3.0 2.0	4 10 12 8 6	4.0 1.0 3.0 4.0 2.0	Free Throw	Shot	One	Successful	Dead	FT	Equal Numbers	Basket Scored	FT	Unsuccessful	Basket Scored
Ob1	Q1	Winning	4 8 12 13 14	1.0 3.0 4.5 3.0 2.0	4 10 12 8 6	4.0 1.0 3.0 4.0 2.0	Inbound - Baseline	Shot	Two	Unsuccessful	12 - 7 seconds	2 Point - Centre - Long	Number Advantage	Out of Bounds	Zone	Successful	Lost
Ob2	Q1	Winning	4 8 12 13 14	1.0 3.0 4.5 3.0 2.0	4 10 12 8 6	4.0 1.0 3.0 4.0 2.0	Inbound - Baseline	Shot	Two	Unsuccessful	12 - 7 seconds	2 Point - Centre - Long	Number Advantage	Out of Bounds	Zone	Successful	Lost
Ob1	Q1	Winning	4 8 12 13 14	1.0 3.0 4.5 3.0 2.0	4 10 12 8 6	4.0 1.0 3.0 4.0 2.0	Defensive Rebound	Shot	Two	Successful	17 - 13 seconds	2 Point - Centre - Mid	Number Advantage	Basket Scored	Zone	Unsuccessful	Basket Scored
Ob5	Q2	Winning	4 8 12 13 14	1.0 3.0 4.5 3.0 2.0	4 10 12 8 6	4.0 1.0 3.0 4.0 2.0	Free Throw	Shot	One	Successful	Dead	FT	Equal Numbers	Basket Scored	FT	Unsuccessful	Basket Scored
Ob3	Q2	Winning	4 8 12 13 14	1.0 3.0 4.5 3.0 2.0	4 10 12 8 6	4.0 1.0 3.0 4.0 2.0	Free Throw	Shot	One	Successful	17 - 13 seconds	FT	Equal Numbers	Basket Scored	FT	Unsuccessful	Basket Scored
Ob2	Q1	Winning	4 8 12 13 14	1.0 3.0 4.5 3.0 2.0	4 10 12 8 6	4.0 1.0 3.0 4.0 2.0	Defensive Rebound	Shot	Two	Successful	17 - 13 seconds	2 Point - Centre - Mid	Number Advantage	Basket Scored	Zone	Unsuccessful	Basket Scored
Ob4	Q2	Winning	4 8 12 13 14	1.0 3.0 4.5 3.0 2.0	4 10 12 8 6	4.0 1.0 3.0 4.0 2.0	Free Throw	Shot	One	Successful	17 - 13 seconds	FT	Equal Numbers	Basket Scored	FT	Unsuccessful	Basket Scored
Ob5	Q2	Winning	4 8 12 13 14	1.0 3.0 4.5 3.0 2.0	4 10 12 8 6	4.0 1.0 3.0 4.0 2.0	Free Throw	Shot	One	Successful	17 - 13 seconds	FT	Equal Numbers	Basket Scored	FT	Unsuccessful	Basket Scored
Ob5	Q2	Winning	4 8 12 13 14	1.0 3.0 4.5 3.0 2.0	4 10 12 8 6	4.0 1.0 3.0 4.0 2.0	Defensive Rebound	Shot	Two	Successful	17 - 13 seconds	2 Point - Centre - Long	Equal Numbers	Basket Scored	1 man Press	Unsuccessful	Basket Scored
Ob1	Q1	Winning	4 8 12 13 14	1.0 3.0 4.5 3.0 2.0	4 10 12 8 6	4.0 1.0 3.0 4.0 2.0	Inbound - Baseline	No Shot	No Shot	No Shot	No Shot	No Shot	Equal Numbers	Handling Error	2 man Press	Successful	Lost
Ob2	Q1	Winning	4 8 12 13 14	1.0 3.0 4.5 3.0 2.0	4 10 12 8 6	4.0 1.0 3.0 4.0 2.0	Inbound - Baseline	No Shot	No Shot	No Shot	No Shot	No Shot	Equal Numbers	Handling Error	2 man Press	Successful	Lost
Ob4	Q2	Winning	4 8 12 13 14	1.0 3.0 4.5 3.0 2.0	4 10 12 8 6	4.0 1.0 3.0 4.0 2.0	Defensive Rebound	Shot	Two	Successful	17 - 13 seconds	2 Point - Centre - Long	Equal Numbers	Basket Scored	1 man Press	Unsuccessful	Basket Scored
Ob3	Q2	Winning	4 8 12 13 14	1.0 3.0 4.5 3.0 2.0	4 10 12 8 6	4.0 1.0 3.0 4.0 2.0	Defensive Rebound	Shot	Two	Successful	17 - 13 seconds	2 Point - Centre - Long	Equal Numbers	Basket Scored	1 man Press	Unsuccessful	Basket Scored
Ob1	Q1	Winning	4 8 12 13 14	1.0 3.0 4.5 3.0 2.0	4 10 12 8 6	4.0 1.0 3.0 4.0 2.0	Inbound - Baseline	Shot	Three	Unsuccessful	17 - 13 seconds	2 Point - Right - Elbow	Equal Numbers	Defensive Rebound	2 man Press	Successful	Lost
Ob5	Q2	Winning	4 8 12 13 14	1.0 3.0 4.5 3.0 2.0	4 10 12 8 6	4.0 1.0 3.0 4.0 2.0	Defensive Rebound	Shot	Two	Successful	17 - 13 seconds	2 Point - Centre - Near	Equal Numbers	Basket Scored	2 man Press	Unsuccessful	Basket Scored
Ob4	Q2	Winning	4 8 12 13 14	1.0 3.0 4.5 3.0 2.0	4 10 12 8 6	4.0 1.0 3.0 4.0 2.0	Defensive Rebound	Shot	Two	Successful	17 - 13 seconds	2 Point - Centre - Near	Equal Numbers	Basket Scored	2 man Press	Unsuccessful	Basket Scored
Ob3	Q2	Winning	4 8 12 13 14	1.0 3.0 4.5 3.0 2.0	4 10 12 8 6	4.0 1.0 3.0 4.0 2.0	Defensive Rebound	Shot	Two	Successful	17 - 13 seconds	2 Point - Centre - Near	Equal Numbers	Basket Scored	2 man Press	Unsuccessful	Basket Scored
Ob2	Q1	Winning	4 8 12 13 14	1.0 3.0 4.5 3.0 2.0	4 10 12 8 6	4.0 1.0 3.0 4.0 2.0	Inbound - Baseline	Shot	Three	Unsuccessful	17 - 13 seconds	2 Point - Right - Elbow	Equal Numbers	Defensive Rebound	2 man Press	Successful	Lost
Ob1	Q1	Winning	4 8 12 13 14	1.0 3.0 4.5 3.0 2.0	4 10 12 8 6	4.0 1.0 3.0 4.0 2.0	Inbound - Baseline	Shot	Two	Successful	17 - 13 seconds	2 Point - Centre - Near	Equal Numbers	Basket Scored	Zone	Unsuccessful	Basket Scored
Ob5	Q2	Winning	4 8 12 13 14	1.0 3.0 4.5 3.0 2.0	4 10 12 8 6	4.0 1.0 3.0 4.0 2.0	Defensive Rebound	Shot	Two	Successful	12 - 7 seconds	2 Point - Left - 45	Equal Numbers	Basket Scored	3 man Press	Unsuccessful	Basket Scored
Ob4	Q2	Winning	4 8 12 13 14	1.0 3.0 4.5 3.0 2.0	4 10 12 8 6	4.0 1.0 3.0 4.0 2.0	Defensive Rebound	Shot	Two	Successful	12 - 7 seconds	2 Point - Left - 45	Equal Numbers	Basket Scored	3 man Press	Unsuccessful	Basket Scored
Ob2	Q1	Winning	4 8 12 13 14	1.0 3.0 4.5 3.0 2.0	4 10 12 8 6	4.0 1.0 3.0 4.0 2.0	Inbound - Baseline	Shot	Two	Successful	17 - 13 seconds	2 Point - Centre - Near	Equal Numbers	Basket Scored	Zone	Unsuccessful	Basket Scored
Ob3	Q2	Winning	4 8 12 13 14	1.0 3.0 4.5 3.0 2.0	4 10 12 8 6	4.0 1.0 3.0 4.0 2.0	Defensive Rebound	Shot	Two	Successful	12 - 7 seconds	2 Point - Left - 45	Equal Numbers	Basket Scored	3 man Press	Unsuccessful	Basket Scored
Ob5	Q2	Winning	4 8 12 13 14	1.0 3.0 4.5 3.0 2.0	4 10 12 8 6	4.0 1.0 3.0 4.0 2.0	Defensive Rebound	Shot	Two	Successful	17 - 13 seconds	2 Point - Left - 45	Equal Numbers	Basket Scored	2 man Press	Unsuccessful	Basket Scored
Ob4	Q2	Winning	4 8 12 13 14	1.0 3.0 4.5 3.0 2.0	4 10 12 8 6	4.0 1.0 3.0 4.0 2.0	Defensive Rebound	Shot	Two	Successful	17 - 13 seconds	2 Point - Left - 45	Equal Numbers	Basket Scored	2 man Press	Unsuccessful	Basket Scored
Ob1	Q1	Winning	4 8 12 13 14	1.0 3.0 4.5 3.0 2.0	4 10 12 8 6	4.0 1.0 3.0 4.0 2.0	Defensive Rebound	Shot	Two	Unsuccessful	17 - 13 seconds	2 Point - Right - 45	Equal Numbers	Defensive Rebound	2 man Press	Successful	Lost
Ob2	Q1	Winning	4 8 12 13 14	1.0 3.0 4.5 3.0 2.0	4 10 12 8 6	4.0 1.0 3.0 4.0 2.0	Defensive Rebound	Shot	Two	Unsuccessful	17 - 13 seconds	2 Point - Right - 45	Equal Numbers	Defensive Rebound	2 man Press	Successful	Lost
Ob3	Q2	Winning	4 8 12 13 14	1.0 3.0 4.5 3.0 2.0	4 10 12 8 6	4.0 1.0 3.0 4.0 2.0	Defensive Rebound	Shot	Two	Successful	17 - 13 seconds	2 Point - Left - 45	Equal Numbers	Basket Scored	2 man Press	Unsuccessful	Basket Scored
Ob5	Q2	Winning	4 8 12 13 14	1.0 3.0 4.5 3.0 2.0	4 10 12 8 6	4.0 1.0 3.0 4.0 2.0	Defensive Rebound	Shot	Two	Successful	17 - 13 seconds	2 Point - Right - 45	Equal Numbers	Basket Scored	2 man Press	Unsuccessful	Basket Scored
Ob1	Q1	Winning	4 8 12 13 14	1.0 3.0 4.5 3.0 2.0	4 10 12 8 6	4.0 1.0 3.0 4.0 2.0	Inbound - Baseline	Shot	Three	Unsuccessful	12 - 7 seconds	3 Point	Equal Numbers	Out of Bounds	3 man Press	Successful	Lost
Ob4	Q2	Winning	4 8 12 13 14	1.0 3.0 4.5 3.0 2.0	4 10 12 8 6	4.0 1.0 3.0 4.0 2.0	Defensive Rebound	Shot	Two	Successful	17 - 13 seconds	2 Point - Right - 45	Equal Numbers	Basket Scored	2 man Press	Unsuccessful	Basket Scored
Ob3	Q2	Winning	4 8 12 13 14	1.0 3.0 4.5 3.0 2.0	4 10 12 8 6	4.0 1.0 3.0 4.0 2.0	Defensive Rebound	Shot	Two	Successful	17 - 13 seconds	2 Point - Right - 45	Equal Numbers	Basket Scored	2 man Press	Unsuccessful	Basket Scored
Ob5	Q2	Winning	4 8 12 13 14	1.0 3.0 4.5 3.0 2.0	4 10 12 8 6	4.0 1.0 3.0 4.0 2.0	Inbound - Baseline	No Shot	No Shot	No Shot	No Shot	No Shot	Equal Numbers	Foul For	1 man Press	Unsuccessful	Maintained
Ob2	Q1	Winning	4 8 12 13 14	1.0 3.0 4.5 3.0 2.0	4 10 12 8 6	4.0 1.0 3.0 4.0 2.0	Inbound - Baseline	Shot	Three	Unsuccessful	12 - 7 seconds	3 Point	Equal Numbers	Out of Bounds	3 man Press	Successful	Lost
Ob1	Q2	Winning	4 8 12 13 14	1.0 3.0 4.5 3.0 2.0	4 10 12 8 6	4.0 1.0 3.0 4.0 2.0	Defensive Rebound	Shot	Two	Successful	12 - 7 seconds	2 Point - Left - 45	Equal Numbers	Basket Scored	2 man Press	Unsuccessful	Basket Scored
Ob4	Q2	Winning	4 8 12 13 14	1.0 3.0 4.5 3.0 2.0	4 10 12 8 6	4.0 1.0 3.0 4.0 2.0	Inbound - Baseline	No Shot	No Shot	No Shot	No Shot	No Shot	Equal Numbers	Foul For	1 man Press	Unsuccessful	Maintained
Ob3	Q2	Winning	4 8 12 13 14	1.0 3.0 4.5 3.0 2.0	4 10 12 8 6	4.0 1.0 3.0 4.0 2.0	Inbound - Baseline	No Shot	No Shot	No Shot	No Shot	No Shot	Equal Numbers	Foul For	1 man Press	Unsuccessful	Maintained
Ob2	Q2	Winning	4 8 12 13 14	1.0 3.0 4.5 3.0 2.0	4 10 12 8 6	4.0 1.0 3.0 4.0 2.0	Defensive Rebound	Shot	Two	Successful	12 - 7 seconds	2 Point - Left - 45	Equal Numbers	Basket Scored	2 man Press	Unsuccessful	Basket Scored
Ob5	Q2	Winning	4 8 12 13 14	1.0 3.0 4.5 3.0 2.0	4 10 12 8 6	4.0 1.0 3.0 4.0 2.0	Sideline - Back	Shot	Two	Successful	12 - 7 seconds	2 Point - Right - 45	Equal Numbers	Basket Scored	Zone	Unsuccessful	Basket Scored
Ob4	Q2	Winning	4 8 12 13 14	1.0 3.0 4.5 3.0 2.0	4 10 12 8 6	4.0 1.0 3.0 4.0 2.0	Sideline - Back	Shot	Two	Successful	12 - 7 seconds	2 Point - Right - 45	Equal Numbers	Basket Scored	Zone	Unsuccessful	Basket Scored
Ob3	Q2	Winning	4 8 12 13 14	1.0 3.0 4.5 3.0 2.0	4 10 12 8 6	4.0 1.0 3.0 4.0 2.0	Sideline - Back	Shot	Two	Successful	12 - 7 seconds	2 Point - Right - 45	Equal Numbers	Basket Scored	Zone	Unsuccessful	Basket Scored
Ob1	Q2	Winning	4 8 12 13 14	1.0 3.0 4.5 3.0 2.0	4 10 12 8 6	4.0 1.0 3.0 4.0 2.0	Inbound - Baseline	Shot	Two	Unsuccessful	17 - 13 seconds	2 Point - Centre - Near	Equal Numbers	Offensive Rebound	2 man Press	Unsuccessful	Maintained
Ob2	Q2	Winning	4 8 12 13 14	1.0 3.0 4.5 3.0 2.0	4 10 12 8 6	4.0 1.0 3.0 4.0 2.0	Inbound - Baseline	Shot	Two	Unsuccessful	17 - 13 seconds	2 Point - Centre - Near	Equal Numbers	Offensive Rebound	2 man Press	Unsuccessful	Maintained
Ob5	Q2	Winning	4 8 12 13 14	1.0 3.0 4.5 3.0 2.0	4 10 12 8 6	4.0 1.0 3.0 4.0 2.0	Sideline - Back	Shot	Two	Successful	17 - 13 seconds	2 Point - Centre - Mid	Number Advantage	Basket Scored When Fouled	2 man Press	Unsuccessful	Maintained
Ob4	Q2	Winning	4 8 12 13 14	1.0 3.0 4.5 3.0 2.0	4 10 12 8 6	4.0 1.0 3.0 4.0 2.0	Sideline - Back	Shot	Two	Successful	17 - 13 seconds	2 Point - Centre - Near	Number Advantage	Basket Scored When Fouled	2 man Press	Unsuccessful	Maintained
Ob1	Q2	Winning	4 8 12 13 14	1.0 3.0 4.5 3.0 2.0	4 10 12 8 6	4.0 1.0 3.0 4.0 2.0	Offensive Rebound	Shot	Two	Unsuccessful	12 - 7 seconds	2 Point - Centre - Near	Equal Numbers	Foul For	Zone	Unsuccessful	Maintained
Ob3	Q2	Winning	4 8 12 13 14	1.0 3.0 4.5 3.0 2.0	4 10 12 8 6	4.0 1.0 3.0 4.0 2.0	Sideline - Back	Shot	Two	Successful	17 - 13 seconds	2 Point - Centre - Near	Number Advantage	Basket Scored When Fouled	2 man Press	Unsuccessful	Maintained
Ob3	Q2	Winning	4 8 12 13 14	1.0 3.0 4.5 3.0 2.0	4 10 12 8 6	4.0 1.0 3.0 4.0 2.0	Free Throw	Shot	One	Unsuccessful	Dead	FT	Equal Numbers	Defensive Rebound	FT	Successful	Lost
Ob4	Q2	Winning	4 8 12 13 14	1.0 3.0 4.5 3.0 2.0	4 10 12 8 6	4.0 1.0 3.0 4.0 2.0	Free Throw	Shot	One	Unsuccessful	Dead	FT	Equal Numbers	Defensive Rebound	FT	Successful	Lost
Ob2	Q2	Winning	4 8 12 13 14	1.0 3.0 4.5 3.0 2.0	4 10 12 8 6	4.0 1.0 3.0 4.0 2.0	Offensive Rebound	Shot	Two	Unsuccessful	12 - 7 seconds	2 Point - Centre - Near	Equal Numbers	Foul For	Zone	Unsuccessful	Maintained
Ob1	Q2	Winning	4 8 12 13 14	1.0 3.0 4.5 3.0 2.0	4 10 12 8 6	4.0 1.0 3.0 4.0 2.0	Free Throw	Shot	One	Successful	Dead	FT	Equal Numbers	Basket Scored	FT	Unsuccessful	Basket Scored
Ob5	Q2	Winning	4 8 12 13 14	1.0 3.0 4.5 3.0 2.0	4 10 12 8 6	4.0 1.0 3.0 4.0 2.0	Free Throw	Shot	One	Unsuccessful	Dead	FT	Equal Numbers	Defensive Rebound	FT	Successful	Lost
Ob5	Q2	Winning	4 8 12 13 14	1.0 3.0 4.5 3.0 2.0	4 10 12 8 6	4.0 1.0 3.0 4.0 2.0	Inbound - Baseline	Shot	Two	Unsuccessful	12 - 7 seconds	2 Point - Right - Base	Equal Numbers	Defensive Rebound	1 man Press	Successful	Lost
Ob2	Q2	Winning	4 8 12 13 14	1.0 3.0 4.5 3.0 2.0	4 12 11 5 6	4.0 3.0 3.0 2.0 2.0	Free Throw	Shot	One	Successful	Dead	FT	Equal Numbers	Basket Scored	FT	Unsuccessful	Basket Scored
Ob4	Q2	Winning	4 8 12 13 14	1.0 3.0 4.5 3.0 2.0	4 12 11 5 6	4.0 3.0 3.0 2.0 2.0	Inbound - Baseline	Shot	Two	Unsuccessful	12 - 7 seconds	2 Point - Right - Base	Equal Numbers	Defensive Rebound	1 man Press	Successful	Lost
Ob3	Q2	Winning	4 8 12 13 14	1.0 3.0 4.5 3.0 2.0	4 12 11 5 6	4.0 3.0 3.0 2.0 2.0	Inbound - Baseline	Shot	Two	Unsuccessful	12 - 7 seconds	2 Point - Right - Base	Equal Numbers	Defensive Rebound	1 man Press	Successful	Lost
Ob5	Q2	Winning	4 8 12 13 14	1.0 3.0 4.5 3.0 2.0	4 12 11 5 6	4.0 3.0 3.0 2.0 2.0	Sideline - Back	Shot	Two	Unsuccessful	12 - 7 seconds	2 Point - Centre - Mid	Equal Numbers	Defensive Rebound	Zone	Successful	Lost
Ob1	Q2	Winning	4 8 12 13 14	1.0 3.0 4.5 3.0 2.0	4 12 11 5 6	4.0 3.0 3.0 2.0 2.0	Free Throw	Shot	One	Successful	17 - 13 seconds	FT	Equal Numbers	Basket Scored	FT	Unsuccessful	Basket Scored
Ob2	Q2	Winning	4 8 12 13 14	1.0 3.0 4.5 3.0 2.0	4 12 11 5 6	4.0 3.0 3.0 2.0 2.0	Free Throw	Shot	One	Successful	17 - 13 seconds	FT	Equal Numbers	Basket Scored	FT	Unsuccessful	Basket Scored
Ob4	Q2	Winning	4 8 12 13 14	1.0 3.0 4.5 3.0 2.0	4 12 11 5 6	4.0 3.0 3.0 2.0 2.0	Sideline - Back	Shot	Two	Unsuccessful	12 - 7 seconds	2 Point - Centre - Mid	Equal Numbers	Defensive Rebound	Zone	Successful	Lost
Ob3	Q2	Winning	4 8 12 13 14	1.0 3.0 4.5 3.0 2.0	4 12 11 5 6	4.0 3.0 3.0 2.0 2.0	Sideline - Back	Shot	Two	Unsuccessful	12 - 7 seconds	2 Point - Centre - Mid	Equal Numbers	Defensive Rebound	Zone	Successful	Lost
Ob5	Q2	Winning	4 8 12 13 14	1.0 3.0 4.5 3.0 2.0	4 12 11 5 6	4.0 3.0 3.0 2.0 2.0	Sideline - Back	Shot	Two	Successful	17 - 13 seconds	2 Point - Right - 45	Equal Numbers	Basket Scored	Highline	Unsuccessful	Basket Scored
Ob4	Q2	Winning	4 8 12 13 14	1.0 3.0 4.5 3.0 2.0	4 12 11 5 6	4.0 3.0 3.0 2.0 2.0	Sideline - Back	Shot	Two	Successful	17 - 13 seconds	2 Point - Right - 45	Equal Numbers	Basket Scored	Highline	Unsuccessful	Basket Scored
Ob1	Q2	Winning	4 8 12 13 14	1.0 3.0 4.5 3.0 2.0	4 12 11 5 6	4.0 3.0 3.0 2.0 2.0	Defensive Rebound	Shot	Two	Successful	17 - 13 seconds	2 Point - Centre - Long	Equal Numbers	Basket Scored	1 man Press	Unsuccessful	Basket Scored
Ob2	Q2	Winning	4 8 12 13 14	1.0 3.0 4.5 3.0 2.0	4 12 11 5 6	4.0 3.0 3.0 2.0 2.0	Defensive Rebound	Shot	Two	Successful	17 - 13 seconds	2 Point - Centre - Long	Equal Numbers	Basket Scored	1 man Press	Unsuccessful	Basket Scored
Ob1	Q2	Winning	4 8 12 13 14	1.0 3.0 4.5 3.0 2.0	4 12 11 5 6	4.0 3.0 3.0 2.0 2.0	Defensive Rebound	Shot	Two	Successful	17 - 13 seconds	2 Point - Centre - Near	Equal Numbers	Basket Scored	2 man Press	Unsuccessful	Basket Scored
Ob2	Q2	Winning	4 8 12 13 14	1.0 3.0 4.5 3.0 2.0	4 12 11 5 6	4.0 3.0 3.0 2.0 2.0	Defensive Rebound	Shot	Two	Successful	17 - 13 seconds	2 Point - Centre - Near	Equal Numbers	Basket Scored	2 man Press	Unsuccessful	Basket Scored
Ob3	Q2	Winning	4 8 12 13 14	1.0 3.0 4.5 3.0 2.0	4 12 11 5 6	4.0 3.0 3.0 2.0 2.0	Sideline - Back	Shot	Two	Successful	17 - 13 seconds	2 Point - Right - 45	Equal Numbers	Basket Scored	Highline	Unsuccessful	Basket Scored
Ob5	Q2	Winning	4 8 12 13 14	1.0 3.0 4.5 3.0 2.0	4 12 11 5 6	4.0 3.0 3.0 2.0 2.0	Inbound - Baseline	Shot	Three	Unsuccessful	17 - 13 seconds	3 Point	Equal Numbers	Basket Scored	Highline	Unsuccessful	Basket Scored
Ob1	Q2	Winning	4 9 12 13 14	1.0 3.5 4.5 3.0 2.0	4 12 11 5 6	4.0 3.0 3.0 2.0 2.0	Defensive Rebound	Shot	Two	Successful	12 - 7 seconds	2 Point - Left - 45	Equal Numbers	Basket Scored	3 man Press	Unsuccessful	Basket Scored
Ob4	Q2	Winning	4 9 12 13 14	1.0 3.5 4.5 3.0 2.0	4 12 11 5 6	4.0 3.0 3.0 2.0 2.0	Inbound - Baseline	Shot	Three	Unsuccessful	17 - 13 seconds	3 Point	Equal Numbers	Basket Scored	Highline	Unsuccessful	Basket Scored
Ob3	Q2	Winning	4 9 12 13 14	1.0 3.5 4.5 3.0 2.0	4 12 11 5 6	4.0 3.0 3.0 2.0 2.0	Inbound - Baseline	Shot	Three	Unsuccessful	17 - 13 seconds	3 Point	Equal Numbers	Basket Scored	Highline	Unsuccessful	Basket Scored
Ob5	Q2	Winning	4 9 12 13 14	1.0 3.5 4.5 3.0 2.0	4 12 11 5 6	4.0 3.0 3.0 2.0 2.0	Inbound - Baseline	Shot	Two	Unsuccessful	12 - 7 seconds	2 Point - Centre - Near	Equal Numbers	Defensive Rebound	5 man Press	Successful	Lost
Ob2	Q2	Winning	4 9 12 13 14	1.0 3.5 4.5 3.0 2.0	4 12 11 5 6	4.0 3.0 3.0 2.0 2.0	Defensive Rebound	Shot	Two	Successful	12 - 7 seconds	2 Point - Left - 45	Equal Numbers	Basket Scored	3 man Press	Unsuccessful	Basket Scored
Ob1	Q2	Winning	4 9 12 13 14	1.0 3.5 4.5 3.0 2.0	4 12 11 5 6	4.0 3.0 3.0 2.0 2.0	Defensive Rebound	Shot	Two	Successful	17 - 13 seconds	2 Point - Left - 45	Equal Numbers	Basket Scored	2 man Press	Unsuccessful	Basket Scored
Ob4	Q2	Winning	4 9 12 13 14	1.0 3.5 4.5 3.0 2.0	4 12 11 5 6	4.0 3.0 3.0 2.0 2.0	Inbound - Baseline	Shot	Two	Unsuccessful	17 - 13 seconds	2 Point - Centre - Near	Equal Numbers	Defensive Rebound	5 man Press	Successful	Lost
Ob3	Q2	Winning	4 9 12 13 14	1.0 3.5 4.5 3.0 2.0	4 12 11 5 6	4.0 3.0 3.0 2.0 2.0	Inbound - Baseline	Shot	Two	Unsuccessful	12 - 7 seconds	2 Point - Centre - Near	Equal Numbers	Defensive Rebound	5 man Press	Successful	Lost
Ob2	Q2	Winning	4 6 11 12 14	1.0 1.0 4.5 4.5 3.0	4 12 11 5 6	4.0 3.0 3.0 2.0 2.0	Defensive Rebound	Shot	Two	Successful	17 - 13 seconds	2 Point - Left - 45	Equal Numbers	Basket Scored	2 man Press	Unsuccessful	Basket Scored
Ob5	Q2	Winning	4 6 11 12 14	1.0 1.0 4.5 4.5 3.0	4 12 11 5 6	4.0 3.0 3.0 2.0 2.0	Inbound - Baseline	No Shot	No Shot	No Shot	No Shot	No Shot	Equal Numbers	Handling Error	5 man Press	Successful	Lost
Ob4	Q2	Winning	4 6 11 12 14	1.0 1.0 4.5 4.5 3.0	4 12 11 5 6	4.0 3.0 3.0 2.0 2.0	Inbound - Baseline	No Shot	No Shot	No Shot	No Shot	No Shot	Equal Numbers	Handling Error	5 man Press	Successful	Lost
Ob3	Q2	Winning	4 6 11 12 14	1.0 1.0 4.5 4.5 3.0	4 12 11 5 6	4.0 3.0 3.0 2.0 2.0	Inbound - Baseline	No Shot	No Shot	No Shot	No Shot	No Shot	Equal Numbers	Handling Error	5 man Press	Successful	Lost
Ob1	Q2	Winning	4 6 11 12 14	1.0 1.0 4.5 4.5 3.0	4 12 11 5 6	4.0 3.0 3.0 2.0 2.0	Defensive Rebound	Shot	Two	Successful	17 - 13 seconds	2 Point - Right - 45	Equal Numbers	Basket Scored	2 man Press	Unsuccessful	Basket Scored
Ob2	Q2	Winning	4 6 11 12 14	1.0 1.0 4.5 4.5 3.0	4 12 11 5 6	4.0 3.0 3.0 2.0 2.0	Defensive Rebound	Shot	Two	Successful	17 - 13 seconds	2 Point - Right - 45	Equal Numbers	Basket Scored	2 man Press	Unsuccessful	Basket Scored
Ob5	Q2	Winning	4 6 11 12 14	1.0 1.0 4.5 4.5 3.0	4 12 11 5 6	4.0 3.0 3.0 2.0 2.0	Defensive Rebound	No Shot	No Shot	No Shot	No Shot	No Shot	Equal Numbers	Foul For	4 man Press	Unsuccessful	Maintained
Ob4	Q2	Winning	4 6 11 12 14	1.0 1.0 4.5 4.5 3.0	4 12 11 5 6	4.0 3.0 3.0 2.0 2.0	Defensive Rebound	No Shot	No Shot	No Shot	No Shot	No Shot	Equal Numbers	Foul For	4 man Press	Unsuccessful	Maintained
Ob1	Q2	Winning	4 6 11 12 14	1.0 1.0 4.5 4.5 3.0	4 12 11 5 6	4.0 3.0 3.0 2.0 2.0	Inbound - Baseline	No Shot	No Shot	No Shot	No Shot	No Shot	Equal Numbers	Foul For	1 man Press	Unsuccessful	Maintained
Ob3	Q2	Winning	4 6 11 12 14	1.0 1.0 4.5 4.5 3.0	4 12 11 5 6	4.0 3.0 3.0 2.0 2.0	Defensive Rebound	No Shot	No Shot	No Shot	No Shot	No Shot	Equal Numbers	Foul For	4 man Press	Unsuccessful	Maintained
Ob3	Q2	Winning	4 6 11 12 14	1.0 1.0 4.5 4.5 3.0	4 12 11 5 6	4.0 3.0 3.0 2.0 2.0	Free Throw	Shot	One	Unsuccessful	Dead	FT	Equal Numbers	FT	FT	Successful	Maintained
Ob4	Q2	Winning	4 6 11 12 14	1.0 1.0 4.5 4.5 3.0	4 12 11 5 6	4.0 3.0 3.0 2.0 2.0	Free Throw	Shot	One	Unsuccessful	Dead	FT	Equal Numbers	FT	FT	Successful	Maintained
Ob2	Q2	Winning	4 6 11 12 14	1.0 1.0 4.5 4.5 3.0	4 12 11 5 6	4.0 3.0 3.0 2.0 2.0	Inbound - Baseline	No Shot	No Shot	No Shot	No Shot	No Shot	Equal Numbers	Foul For	1 man Press	Unsuccessful	Maintained
Ob5	Q2	Winning	4 6 11 12 14	1.0 1.0 4.5 4.5 3.0	4 12 11 5 6	4.0 3.0 3.0 2.0 2.0	Free Throw	Shot	One	Unsuccessful	Dead	FT	Equal Numbers	FT	FT	Successful	Maintained
Ob3	Q2	Winning	4 6 11 12 14	1.0 1.0 4.5 4.5 3.0	4 12 11 5 6	4.0 3.0 3.0 2.0 2.0	Free Throw	Shot	One	Successful	17 - 13 seconds	FT	Equal Numbers	Basket Scored	FT	Unsuccessful	Basket Scored
Ob4	Q2	Winning	4 6 11 12 14	1.0 1.0 4.5 4.5 3.0	4 12 11 5 6	4.0 3.0 3.0 2.0 2.0	Free Throw	Shot	One	Successful	17 - 13 seconds	FT	Equal Numbers	Basket Scored	FT	Unsuccessful	Basket Scored
Ob1	Q2	Winning	4 6 11 12 14	1.0 1.0 4.5 4.5 3.0	4 12 11 5 6	4.0 3.0 3.0 2.0 2.0	Sideline - Back	Shot	Two	Successful	12 - 7 seconds	2 Point - Right - 45	Equal Numbers	Basket Scored	Zone	Unsuccessful	Basket Scored
Ob5	Q2	Winning	4 6 11 12 14	1.0 1.0 4.5 4.5 3.0	4 12 11 5 6	4.0 3.0 3.0 2.0 2.0	Free Throw	Shot	One	Successful	17 - 13 seconds	FT	Equal Numbers	Basket Scored	FT	Unsuccessful	Basket Scored
Ob5	Q2	Winning	4 6 11 12 14	1.0 1.0 4.5 4.5 3.0	4 12 11 5 6	4.0 3.0 3.0 2.0 2.0	Turnover	No Shot	No Shot	No Shot	No Shot	No Shot	Equal Numbers	Foul For	Fast Break	Unsuccessful	Maintained
Ob4	Q2	Winning	4 6 11 12 14	1.0 1.0 4.5 4.5 3.0	4 12 11 5 6	4.0 3.0 3.0 2.0 2.0	Turnover	No Shot	No Shot	No Shot	No Shot	No Shot	Equal Numbers	Foul For	Fast Break	Unsuccessful	Maintained
Ob2	Q2	Winning	4 6 11 12 14	1.0 1.0 4.5 4.5 3.0	4 12 11 5 6	4.0 3.0 3.0 2.0 2.0	Sideline - Back	Shot	Two	Successful	12 - 7 seconds	2 Point - Right - 45	Equal Numbers	Basket Scored	Zone	Unsuccessful	Basket Scored
Ob1	Q2	Winning	4 6 11 12 14	1.0 1.0 4.5 4.5 3.0	4 12 11 5 6	4.0 3.0 3.0 2.0 2.0	Sideline - Back	Shot	Two	Successful	17 - 13 seconds	2 Point - Centre - Near	Number Advantage	Basket Scored When Fouled	2 man Press	Unsuccessful	Maintained
Ob3	Q2	Winning	4 6 11 12 14	1.0 1.0 4.5 4.5 3.0	4 12 11 5 6	4.0 3.0 3.0 2.0 2.0	Turnover	No Shot	No Shot	No Shot	No Shot	No Shot	Equal Numbers	Foul For	Fast Break	Unsuccessful	Maintained
Ob3	Q2	Winning	4 6 11 12 14	1.0 1.0 4.5 4.5 3.0	4 12 11 5 6	4.0 3.0 3.0 2.0 2.0	Free Throw	Shot	One	Unsuccessful	Dead	FT	Equal Numbers	FT	FT	Successful	Maintained
Ob4	Q2	Winning	4 6 11 12 14	1.0 1.0 4.5 4.5 3.0	4 12 11 5 6	4.0 3.0 3.0 2.0 2.0	Free Throw	Shot	One	Unsuccessful	Dead	FT	Equal Numbers	FT	FT	Successful	Maintained
Ob5	Q2	Winning	4 6 11 12 14	1.0 1.0 4.5 4.5 3.0	4 12 11 5 6	4.0 3.0 3.0 2.0 2.0	Free Throw	Shot	One	Unsuccessful	Dead	FT	Equal Numbers	FT	FT	Successful	Maintained
Ob2	Q2	Winning	4 6 11 12 14	1.0 1.0 4.5 4.5 3.0	4 12 11 5 6	4.0 3.0 3.0 2.0 2.0	Sideline - Back	Shot	Two	Successful	17 - 13 seconds	2 Point - Centre - Near	Number Advantage	Basket Scored When Fouled	2 man Press	Unsuccessful	Maintained
Ob1	Q2	Winning	4 6 11 12 14	1.0 1.0 4.5 4.5 3.0	4 12 11 5 6	4.0 3.0 3.0 2.0 2.0	Free Throw	Shot	One	Unsuccessful	Dead	FT	Equal Numbers	Defensive Rebound	FT	Successful	Lost
Ob2	Q2	Winning	4 6 11 12 14	1.0 1.0 4.5 4.5 3.0	4 12 11 5 6	4.0 3.0 3.0 2.0 2.0	Free Throw	Shot	One	Unsuccessful	Dead	FT	Equal Numbers	Defensive Rebound	FT	Successful	Lost
Ob3	Q2	Winning	4 6 11 12 14	1.0 1.0 4.5 4.5 3.0	4 12 11 5 6	4.0 3.0 3.0 2.0 2.0	Free Throw	Shot	One	Successful	17 - 13 seconds	FT	Equal Numbers	Basket Scored	FT	Unsuccessful	Basket Scored
Ob4	Q2	Winning	4 6 11 12 14	1.0 1.0 4.5 4.5 3.0	4 12 11 5 6	4.0 3.0 3.0 2.0 2.0	Free Throw	Shot	One	Successful	17 - 13 seconds	FT	Equal Numbers	Basket Scored	FT	Unsuccessful	Basket Scored
Ob5	Q2	Winning	4 6 11 12 14	1.0 1.0 4.5 4.5 3.0	4 12 11 5 6	4.0 3.0 3.0 2.0 2.0	Free Throw	Shot	One	Successful	17 - 13 seconds	FT	Equal Numbers	Basket Scored	FT	Unsuccessful	Basket Scored
Ob5	Q3	Winning	4 6 11 12 14	1.0 1.0 4.5 4.5 3.0	4 12 11 5 6	4.0 3.0 3.0 2.0 2.0	Sideline - Front	Shot	Two	Successful	24 - 18 seconds	2 Point - Centre - Near	Equal Numbers	Basket Scored	Zone	Unsuccessful	Basket Scored
Ob3	Q3	Winning	4 6 11 12 14	1.0 1.0 4.5 4.5 3.0	4 12 11 5 6	4.0 3.0 3.0 2.0 2.0	Sideline - Front	Shot	Two	Successful	24 - 18 seconds	2 Point - Centre - Near	Equal Numbers	Basket Scored	Zone	Unsuccessful	Basket Scored
Ob1	Q2	Winning	4 6 11 12 14	1.0 1.0 4.5 4.5 3.0	4 12 11 5 6	4.0 3.0 3.0 2.0 2.0	Inbound - Baseline	Shot	Two	Unsuccessful	12 - 7 seconds	2 Point - Right - Base	Equal Numbers	Defensive Rebound	1 man Press	Successful	Lost
Ob2	Q2	Winning	4 6 11 12 14	1.0 1.0 4.5 4.5 3.0	4 12 11 5 6	4.0 3.0 3.0 2.0 2.0	Inbound - Baseline	Shot	Two	Unsuccessful	12 - 7 seconds	2 Point - Right - Base	Equal Numbers	Defensive Rebound	1 man Press	Successful	Lost
Ob1	Q2	Winning	4 6 11 12 14	1.0 1.0 4.5 4.5 3.0	11 5 9 15 4	3.0 2.0 2.5 2.5 4.0	Sideline - Back	Shot	Two	Unsuccessful	12 - 7 seconds	2 Point - Centre - Mid	Equal Numbers	Defensive Rebound	Zone	Successful	Lost
Ob2	Q2	Winning	4 6 11 12 14	1.0 1.0 4.5 4.5 3.0	11 5 9 15 4	3.0 2.0 2.5 2.5 4.0	Sideline - Back	Shot	Two	Unsuccessful	12 - 7 seconds	2 Point - Centre - Mid	Equal Numbers	Defensive Rebound	Zone	Successful	Lost
Ob4	Q3	Winning	4 6 11 12 14	1.0 1.0 4.5 4.5 3.0	11 5 9 15 4	3.0 2.0 2.5 2.5 4.0	Sideline - Front	Shot	Two	Successful	24 - 18 seconds	2 Point - Centre - Near	Equal Numbers	Basket Scored	Zone	Unsuccessful	Basket Scored
Ob5	Q3	Winning	4 6 11 12 14	1.0 1.0 4.5 4.5 3.0	11 5 9 15 4	3.0 2.0 2.5 2.5 4.0	Inbound - Baseline	No Shot	No Shot	No Shot	No Shot	No Shot	Number Advantage	Foul Against	Zone	Successful	Lost
Ob1	Q2	Winning	4 6 11 12 14	1.0 1.0 4.5 4.5 3.0	11 5 9 15 4	3.0 2.0 2.5 2.5 4.0	Sideline - Back	Shot	Two	Successful	17 - 13 seconds	2 Point - Right - 45	Equal Numbers	Basket Scored	Highline	Unsuccessful	Basket Scored
Ob3	Q3	Winning	4 6 11 12 14	1.0 1.0 4.5 4.5 3.0	11 5 9 15 4	3.0 2.0 2.5 2.5 4.0	Inbound - Baseline	No Shot	No Shot	No Shot	No Shot	No Shot	Number Advantage	Foul Against	Zone	Successful	Lost
Ob4	Q3	Winning	4 6 11 12 14	1.0 1.0 4.5 4.5 3.0	11 5 9 15 4	3.0 2.0 2.5 2.5 4.0	Inbound - Baseline	No Shot	No Shot	No Shot	No Shot	No Shot	Number Advantage	Foul Against	Zone	Successful	Lost
Ob5	Q3	Winning	4 6 11 12 14	1.0 1.0 4.5 4.5 3.0	11 5 9 15 4	3.0 2.0 2.5 2.5 4.0	Inbound - Baseline	Shot	Two	Unsuccessful	17 - 13 seconds	2 Point - Centre - Long	Equal Numbers	Defensive Rebound	Highline	Successful	Lost
Ob2	Q2	Winning	4 6 11 12 14	1.0 1.0 4.5 4.5 3.0	11 5 9 15 4	3.0 2.0 2.5 2.5 4.0	Sideline - Back	Shot	Two	Successful	17 - 13 seconds	2 Point - Right - 45	Equal Numbers	Basket Scored	Highline	Unsuccessful	Basket Scored
Ob1	Q2	Winning	4 6 11 12 14	1.0 1.0 4.5 4.5 3.0	11 5 9 15 4	3.0 2.0 2.5 2.5 4.0	Inbound - Baseline	Shot	Three	Unsuccessful	17 - 13 seconds	3 Point	Equal Numbers	Basket Scored	Highline	Unsuccessful	Basket Scored
Ob3	Q3	Winning	4 6 11 12 14	1.0 1.0 4.5 4.5 3.0	11 5 9 15 4	3.0 2.0 2.5 2.5 4.0	Inbound - Baseline	Shot	Two	Unsuccessful	17 - 13 seconds	2 Point - Centre - Long	Equal Numbers	Defensive Rebound	Highline	Successful	Lost
Ob4	Q3	Winning	4 6 11 12 14	1.0 1.0 4.5 4.5 3.0	11 5 9 15 4	3.0 2.0 2.5 2.5 4.0	Inbound - Baseline	Shot	Two	Unsuccessful	12 - 7 seconds	2 Point - Centre - Long	Equal Numbers	Defensive Rebound	Highline	Successful	Lost
Ob2	Q2	Winning	4 6 11 12 14	1.0 1.0 4.5 4.5 3.0	11 5 9 15 4	3.0 2.0 2.5 2.5 4.0	Inbound - Baseline	Shot	Three	Unsuccessful	17 - 13 seconds	3 Point	Equal Numbers	Basket Scored	Highline	Unsuccessful	Basket Scored
Ob5	Q3	Winning	4 6 11 12 14	1.0 1.0 4.5 4.5 3.0	11 5 9 15 4	3.0 2.0 2.5 2.5 4.0	Inbound - Baseline	Shot	Two	Unsuccessful	17 - 13 seconds	2 Point - Centre - Mid	Number Advantage	Foul For	Zone	Unsuccessful	Maintained
Ob3	Q3	Winning	4 6 11 12 14	1.0 1.0 4.5 4.5 3.0	11 5 9 15 4	3.0 2.0 2.5 2.5 4.0	Inbound - Baseline	Shot	Two	Unsuccessful	17 - 13 seconds	2 Point - Centre - Near	Number Advantage	Foul For	Zone	Unsuccessful	Maintained
Ob4	Q3	Winning	4 6 11 12 14	1.0 1.0 4.5 4.5 3.0	11 5 9 15 4	3.0 2.0 2.5 2.5 4.0	Inbound - Baseline	Shot	Two	Unsuccessful	17 - 13 seconds	2 Point - Centre - Near	Number Advantage	Foul For	Zone	Unsuccessful	Maintained
Ob1	Q2	Winning	4 6 11 12 14	1.0 1.0 4.5 4.5 3.0	11 5 9 15 4	3.0 2.0 2.5 2.5 4.0	Inbound - Baseline	Shot	Two	Unsuccessful	12 - 7 seconds	2 Point - Centre - Near	Equal Numbers	Defensive Rebound	5 man Press	Successful	Lost
Ob2	Q2	Winning	4 6 11 12 14	1.0 1.0 4.5 4.5 3.0	11 5 9 15 4	3.0 2.0 2.5 2.5 4.0	Inbound - Baseline	Shot	Two	Unsuccessful	12 - 7 seconds	2 Point - Centre - Near	Equal Numbers	Defensive Rebound	5 man Press	Successful	Lost
Ob3	Q3	Winning	4 6 11 12 14	1.0 1.0 4.5 4.5 3.0	11 5 9 15 4	3.0 2.0 2.5 2.5 4.0	Free Throw	Shot	One	Successful	Dead	FT	Equal Numbers	Basket Scored	FT	Unsuccessful	Basket Scored
Ob4	Q3	Winning	4 6 11 12 14	1.0 1.0 4.5 4.5 3.0	11 5 9 15 4	3.0 2.0 2.5 2.5 4.0	Free Throw	Shot	One	Successful	Dead	FT	Equal Numbers	Basket Scored	FT	Unsuccessful	Basket Scored
Ob1	Q2	Winning	4 6 11 12 14	1.0 1.0 4.5 4.5 3.0	11 5 9 15 4	3.0 2.0 2.5 2.5 4.0	Inbound - Baseline	No Shot	No Shot	No Shot	No Shot	No Shot	Equal Numbers	Handling Error	5 man Press	Successful	Lost
Ob5	Q3	Winning	4 6 11 12 14	1.0 1.0 4.5 4.5 3.0	11 5 9 15 4	3.0 2.0 2.5 2.5 4.0	Free Throw	Shot	One	Successful	Dead	FT	Equal Numbers	Basket Scored	FT	Unsuccessful	Basket Scored
Ob3	Q3	Winning	4 6 11 12 14	1.0 1.0 4.5 4.5 3.0	11 5 9 15 4	3.0 2.0 2.5 2.5 4.0	Free Throw	Shot	One	Unsuccessful	17 - 13 seconds	FT	Equal Numbers	Defensive Rebound	FT	Successful	Lost
Ob4	Q3	Winning	4 6 11 12 14	1.0 1.0 4.5 4.5 3.0	11 5 9 15 4	3.0 2.0 2.5 2.5 4.0	Free Throw	Shot	One	Unsuccessful	17 - 13 seconds	FT	Equal Numbers	Defensive Rebound	FT	Successful	Lost
Ob2	Q2	Winning	4 6 11 12 14	1.0 1.0 4.5 4.5 3.0	11 5 9 15 4	3.0 2.0 2.5 2.5 4.0	Inbound - Baseline	No Shot	No Shot	No Shot	No Shot	No Shot	Equal Numbers	Handling Error	5 man Press	Successful	Lost
Ob5	Q3	Winning	4 6 11 12 14	1.0 1.0 4.5 4.5 3.0	11 5 9 15 4	3.0 2.0 2.5 2.5 4.0	Free Throw	Shot	One	Unsuccessful	17 - 13 seconds	FT	Equal Numbers	Defensive Rebound	FT	Successful	Lost
Ob5	Q3	Winning	4 6 11 12 14	1.0 1.0 4.5 4.5 3.0	11 5 9 15 4	3.0 2.0 2.5 2.5 4.0	Inbound - Baseline	No Shot	No Shot	No Shot	No Shot	No Shot	Equal Numbers	Out of Bounds	Zone	Successful	Lost
Ob3	Q3	Winning	4 6 11 12 14	1.0 1.0 4.5 4.5 3.0	11 5 9 15 4	3.0 2.0 2.5 2.5 4.0	Inbound - Baseline	No Shot	No Shot	No Shot	No Shot	No Shot	Equal Numbers	Out of Bounds	Zone	Successful	Lost
Ob1	Q2	Winning	4 6 11 12 14	1.0 1.0 4.5 4.5 3.0	11 5 9 15 4	3.0 2.0 2.5 2.5 4.0	Defensive Rebound	No Shot	No Shot	No Shot	No Shot	No Shot	Equal Numbers	Foul For	4 man Press	Unsuccessful	Maintained
Ob4	Q3	Winning	4 6 11 12 14	1.0 1.0 4.5 4.5 3.0	11 5 9 15 4	3.0 2.0 2.5 2.5 4.0	Inbound - Baseline	No Shot	No Shot	No Shot	No Shot	No Shot	Equal Numbers	Out of Bounds	Zone	Successful	Lost
Ob5	Q3	Winning	4 6 11 12 14	1.0 1.0 4.5 4.5 3.0	11 5 9 15 4	3.0 2.0 2.5 2.5 4.0	Defensive Rebound	Shot	Two	Successful	17 - 13 seconds	2 Point - Centre - Near	Number Advantage	Basket Scored	Zone	Unsuccessful	Basket Scored
Ob3	Q3	Winning	4 6 11 12 14	1.0 1.0 4.5 4.5 3.0	11 5 9 15 4	3.0 2.0 2.5 2.5 4.0	Defensive Rebound	Shot	Two	Successful	17 - 13 seconds	2 Point - Centre - Near	Number Advantage	Basket Scored	Zone	Unsuccessful	Basket Scored
Ob2	Q2	Winning	4 6 11 12 14	1.0 1.0 4.5 4.5 3.0	11 5 9 15 4	3.0 2.0 2.5 2.5 4.0	Defensive Rebound	No Shot	No Shot	No Shot	No Shot	No Shot	Equal Numbers	Foul For	4 man Press	Unsuccessful	Maintained
Ob1	Q2	Winning	4 6 11 12 14	1.0 1.0 4.5 4.5 3.0	11 5 9 15 4	3.0 2.0 2.5 2.5 4.0	Free Throw	Shot	One	Unsuccessful	Dead	FT	Equal Numbers	FT	FT	Successful	Maintained
Ob4	Q3	Winning	4 6 11 12 14	1.0 1.0 4.5 4.5 3.0	11 5 9 15 4	3.0 2.0 2.5 2.5 4.0	Defensive Rebound	Shot	Two	Successful	17 - 13 seconds	2 Point - Centre - Near	Number Advantage	Basket Scored	Zone	Unsuccessful	Basket Scored
Ob5	Q3	Winning	4 6 11 12 14	1.0 1.0 4.5 4.5 3.0	11 5 9 15 4	3.0 2.0 2.5 2.5 4.0	Defensive Rebound	Shot	Two	Successful	12 - 7 seconds	2 Point - Right - 45	Equal Numbers	Basket Scored	Zone	Unsuccessful	Basket Scored
Ob2	Q2	Winning	4 6 11 12 14	1.0 1.0 4.5 4.5 3.0	11 5 9 15 4	3.0 2.0 2.5 2.5 4.0	Free Throw	Shot	One	Unsuccessful	Dead	FT	Equal Numbers	FT	FT	Successful	Maintained
Ob3	Q3	Winning	4 6 11 12 14	1.0 1.0 4.5 4.5 3.0	11 5 9 15 4	3.0 2.0 2.5 2.5 4.0	Defensive Rebound	Shot	Two	Successful	12 - 7 seconds	2 Point - Right - 45	Equal Numbers	Basket Scored	Zone	Unsuccessful	Basket Scored
Ob4	Q3	Winning	4 6 11 12 14	1.0 1.0 4.5 4.5 3.0	11 5 9 15 4	3.0 2.0 2.5 2.5 4.0	Defensive Rebound	Shot	Two	Successful	12 - 7 seconds	2 Point - Right - 45	Equal Numbers	Basket Scored	Zone	Unsuccessful	Basket Scored
Ob5	Q3	Winning	4 6 11 12 14	1.0 1.0 4.5 4.5 3.0	11 5 9 15 4	3.0 2.0 2.5 2.5 4.0	Turnover	Shot	Two	Successful	24 - 18 seconds	2 Point - Centre - Near	Equal Numbers	Basket Scored	Fast Break	Unsuccessful	Basket Scored
Ob1	Q2	Winning	4 6 11 12 14	1.0 1.0 4.5 4.5 3.0	11 5 9 15 4	3.0 2.0 2.5 2.5 4.0	Free Throw	Shot	One	Successful	17 - 13 seconds	FT	Equal Numbers	Basket Scored	FT	Unsuccessful	Basket Scored
Ob3	Q3	Winning	4 6 11 12 14	1.0 1.0 4.5 4.5 3.0	11 5 9 15 4	3.0 2.0 2.5 2.5 4.0	Turnover	Shot	Two	Successful	24 - 18 seconds	2 Point - Centre - Near	Equal Numbers	Basket Scored	Fast Break	Unsuccessful	Basket Scored
Ob4	Q3	Winning	4 6 11 12 14	1.0 1.0 4.5 4.5 3.0	11 5 9 15 4	3.0 2.0 2.5 2.5 4.0	Turnover	Shot	Two	Successful	24 - 18 seconds	2 Point - Centre - Near	Equal Numbers	Basket Scored	Fast Break	Unsuccessful	Basket Scored
Ob5	Q3	Winning	4 6 11 12 14	1.0 1.0 4.5 4.5 3.0	11 5 9 15 4	3.0 2.0 2.5 2.5 4.0	Defensive Rebound	Shot	Two	Unsuccessful	12 - 7 seconds	2 Point - Left - 45	Equal Numbers	Defensive Rebound	Highline	Successful	Lost
Ob2	Q2	Winning	4 6 11 12 14	1.0 1.0 4.5 4.5 3.0	11 5 9 15 4	3.0 2.0 2.5 2.5 4.0	Free Throw	Shot	One	Successful	17 - 13 seconds	FT	Equal Numbers	Basket Scored	FT	Unsuccessful	Basket Scored
Ob1	Q2	Winning	4 6 11 12 14	1.0 1.0 4.5 4.5 3.0	11 5 9 15 4	3.0 2.0 2.5 2.5 4.0	Turnover	No Shot	No Shot	No Shot	No Shot	No Shot	Equal Numbers	Foul For	Fast Break	Unsuccessful	Maintained
Ob3	Q3	Winning	4 6 11 12 14	1.0 1.0 4.5 4.5 3.0	11 5 9 15 4	3.0 2.0 2.5 2.5 4.0	Defensive Rebound	Shot	Two	Unsuccessful	12 - 7 seconds	2 Point - Left - 45	Equal Numbers	Defensive Rebound	Highline	Successful	Lost
Ob4	Q3	Winning	4 6 11 12 14	1.0 1.0 4.5 4.5 3.0	11 5 9 15 4	3.0 2.0 2.5 2.5 4.0	Defensive Rebound	Shot	Two	Unsuccessful	12 - 7 seconds	2 Point - Left - 45	Equal Numbers	Defensive Rebound	Highline	Successful	Lost
Ob2	Q2	Winning	4 6 11 12 14	1.0 1.0 4.5 4.5 3.0	11 5 9 15 4	3.0 2.0 2.5 2.5 4.0	Turnover	No Shot	No Shot	No Shot	No Shot	No Shot	Equal Numbers	Foul For	Fast Break	Unsuccessful	Maintained
Ob1	Q2	Winning	4 6 11 12 14	1.0 1.0 4.5 4.5 3.0	11 5 9 15 4	3.0 2.0 2.5 2.5 4.0	Free Throw	Shot	One	Unsuccessful	Dead	FT	Equal Numbers	FT	FT	Successful	Maintained
Ob5	Q3	Winning	4 6 11 12 14	1.0 1.0 4.5 4.5 3.0	11 5 9 15 4	3.0 2.0 2.5 2.5 4.0	Defensive Rebound	Shot	Two	Successful	12 - 7 seconds	2 Point - Right - 45	Number Advantage	Basket Scored	Zone	Unsuccessful	Basket Scored
Ob3	Q3	Winning	4 6 11 12 14	1.0 1.0 4.5 4.5 3.0	11 5 9 15 4	3.0 2.0 2.5 2.5 4.0	Defensive Rebound	Shot	Two	Successful	12 - 7 seconds	2 Point - Right - 45	Number Advantage	Basket Scored	Zone	Unsuccessful	Basket Scored
Ob4	Q3	Winning	4 6 11 12 14	1.0 1.0 4.5 4.5 3.0	11 5 9 15 4	3.0 2.0 2.5 2.5 4.0	Defensive Rebound	Shot	Two	Successful	12 - 7 seconds	2 Point - Right - 45	Number Advantage	Basket Scored	Zone	Unsuccessful	Basket Scored
Ob5	Q3	Winning	4 6 11 12 14	1.0 1.0 4.5 4.5 3.0	11 5 9 15 4	3.0 2.0 2.5 2.5 4.0	Defensive Rebound	Shot	Two	Successful	24 - 18 seconds	2 Point - Centre - Near	Equal Numbers	Basket Scored	Fast Break	Unsuccessful	Basket Scored
Ob2	Q2	Winning	4 6 11 12 14	1.0 1.0 4.5 4.5 3.0	11 5 9 15 4	3.0 2.0 2.5 2.5 4.0	Free Throw	Shot	One	Unsuccessful	Dead	FT	Equal Numbers	FT	FT	Successful	Maintained
Ob1	Q2	Winning	4 6 11 12 14	1.0 1.0 4.5 4.5 3.0	11 5 9 15 4	3.0 2.0 2.5 2.5 4.0	Free Throw	Shot	One	Successful	17 - 13 seconds	FT	Equal Numbers	Basket Scored	FT	Unsuccessful	Basket Scored
Ob2	Q2	Winning	4 6 11 12 14	1.0 1.0 4.5 4.5 3.0	11 5 9 15 4	3.0 2.0 2.5 2.5 4.0	Free Throw	Shot	One	Successful	17 - 13 seconds	FT	Equal Numbers	Basket Scored	FT	Unsuccessful	Basket Scored
Ob1	Q3	Winning	4 6 11 12 14	1.0 1.0 4.5 4.5 3.0	11 5 9 15 4	3.0 2.0 2.5 2.5 4.0	Sideline - Front	Shot	Two	Successful	24 - 18 seconds	2 Point - Centre - Near	Equal Numbers	Basket Scored	Zone	Unsuccessful	Basket Scored
Ob3	Q3	Winning	4 6 11 12 14	1.0 1.0 4.5 4.5 3.0	11 5 9 15 4	3.0 2.0 2.5 2.5 4.0	Defensive Rebound	Shot	Two	Successful	24 - 18 seconds	2 Point - Centre - Near	Equal Numbers	Basket Scored	Fast Break	Unsuccessful	Basket Scored
Ob4	Q3	Winning	4 6 11 12 14	1.0 1.0 4.5 4.5 3.0	11 5 9 15 4	3.0 2.0 2.5 2.5 4.0	Defensive Rebound	Shot	Two	Successful	24 - 18 seconds	2 Point - Centre - Near	Equal Numbers	Basket Scored	Fast Break	Unsuccessful	Basket Scored
Ob2	Q3	Winning	4 6 11 12 14	1.0 1.0 4.5 4.5 3.0	11 5 9 15 4	3.0 2.0 2.5 2.5 4.0	Sideline - Front	Shot	Two	Successful	24 - 18 seconds	2 Point - Centre - Near	Equal Numbers	Basket Scored	Zone	Unsuccessful	Basket Scored
Ob5	Q3	Winning	4 6 11 12 14	1.0 1.0 4.5 4.5 3.0	11 5 9 15 4	3.0 2.0 2.5 2.5 4.0	Defensive Rebound	Shot	Two	Successful	17 - 13 seconds	2 Point - Centre - Mid	Number Advantage	Basket Scored	Zone	Unsuccessful	Basket Scored
Ob3	Q3	Winning	4 6 11 12 14	1.0 1.0 4.5 4.5 3.0	11 5 9 15 4	3.0 2.0 2.5 2.5 4.0	Defensive Rebound	Shot	Two	Successful	17 - 13 seconds	2 Point - Centre - Mid	Number Advantage	Basket Scored	Zone	Unsuccessful	Basket Scored
Ob4	Q3	Winning	4 6 11 12 14	1.0 1.0 4.5 4.5 3.0	11 5 9 15 4	3.0 2.0 2.5 2.5 4.0	Defensive Rebound	Shot	Two	Successful	17 - 13 seconds	2 Point - Centre - Mid	Number Advantage	Basket Scored	Zone	Unsuccessful	Basket Scored
Ob1	Q3	Winning	4 6 11 12 14	1.0 1.0 4.5 4.5 3.0	11 5 9 15 4	3.0 2.0 2.5 2.5 4.0	Inbound - Baseline	No Shot	No Shot	No Shot	No Shot	No Shot	Number Advantage	Foul Against	Zone	Successful	Lost
Ob2	Q3	Winning	4 6 11 12 14	1.0 1.0 4.5 4.5 3.0	11 5 9 15 4	3.0 2.0 2.5 2.5 4.0	Inbound - Baseline	No Shot	No Shot	No Shot	No Shot	No Shot	Number Advantage	Foul Against	Zone	Successful	Lost
Ob5	Q3	Winning	4 6 11 12 14	1.0 1.0 4.5 4.5 3.0	11 5 9 15 4	3.0 2.0 2.5 2.5 4.0	Inbound - Baseline	No Shot	No Shot	No Shot	No Shot	No Shot	Number Advantage	Foul For	Zone	Unsuccessful	Maintained
Ob3	Q3	Winning	4 6 11 12 14	1.0 1.0 4.5 4.5 3.0	11 5 9 15 4	3.0 2.0 2.5 2.5 4.0	Inbound - Baseline	No Shot	No Shot	No Shot	No Shot	No Shot	Number Advantage	Foul For	Zone	Unsuccessful	Maintained
Ob1	Q3	Winning	4 6 11 12 14	1.0 1.0 4.5 4.5 3.0	11 5 9 15 4	3.0 2.0 2.5 2.5 4.0	Inbound - Baseline	Shot	Two	Unsuccessful	17 - 13 seconds	2 Point - Centre - Long	Equal Numbers	Defensive Rebound	Highline	Successful	Lost
Ob4	Q3	Winning	4 6 11 12 14	1.0 1.0 4.5 4.5 3.0	11 5 9 15 4	3.0 2.0 2.5 2.5 4.0	Inbound - Baseline	No Shot	No Shot	No Shot	No Shot	No Shot	Number Advantage	Foul For	Zone	Unsuccessful	Maintained
Ob5	Q3	Winning	4 6 11 12 14	1.0 1.0 4.5 4.5 3.0	11 5 9 15 4	3.0 2.0 2.5 2.5 4.0	Inbound - Endline	Shot	Two	Successful	12 - 7 seconds	2 Point - Centre - Near	Equal Numbers	Basket Scored	Zone	Unsuccessful	Basket Scored
Ob3	Q3	Winning	4 6 11 12 14	1.0 1.0 4.5 4.5 3.0	11 5 9 15 4	3.0 2.0 2.5 2.5 4.0	Inbound - Endline	Shot	Two	Successful	12 - 7 seconds	2 Point - Centre - Near	Equal Numbers	Basket Scored	Zone	Unsuccessful	Basket Scored
Ob2	Q3	Winning	4 6 11 12 14	1.0 1.0 4.5 4.5 3.0	11 5 9 15 4	3.0 2.0 2.5 2.5 4.0	Inbound - Baseline	Shot	Two	Unsuccessful	17 - 13 seconds	2 Point - Centre - Long	Equal Numbers	Defensive Rebound	Highline	Successful	Lost
Ob1	Q3	Winning	4 6 11 12 14	1.0 1.0 4.5 4.5 3.0	11 5 9 15 4	3.0 2.0 2.5 2.5 4.0	Inbound - Baseline	Shot	Two	Unsuccessful	17 - 13 seconds	2 Point - Centre - Near	Number Advantage	Foul For	Zone	Unsuccessful	Maintained
Ob4	Q3	Winning	4 6 11 12 14	1.0 1.0 4.5 4.5 3.0	11 5 9 15 4	3.0 2.0 2.5 2.5 4.0	Inbound - Endline	Shot	Two	Successful	12 - 7 seconds	2 Point - Centre - Near	Equal Numbers	Basket Scored	Zone	Unsuccessful	Basket Scored
Ob5	Q3	Winning	4 6 11 12 14	1.0 1.0 4.5 4.5 3.0	11 5 9 15 4	3.0 2.0 2.5 2.5 4.0	Inbound - Baseline	Shot	Two	Successful	12 - 7 seconds	2 Point - Centre - Mid	Number Advantage	Basket Scored	Highline	Unsuccessful	Basket Scored
Ob2	Q3	Winning	4 6 11 12 14	1.0 1.0 4.5 4.5 3.0	11 5 9 15 4	3.0 2.0 2.5 2.5 4.0	Inbound - Baseline	Shot	Two	Unsuccessful	17 - 13 seconds	2 Point - Centre - Near	Number Advantage	Foul For	Zone	Unsuccessful	Maintained
Ob3	Q3	Winning	4 6 11 12 14	1.0 1.0 4.5 4.5 3.0	11 5 9 15 4	3.0 2.0 2.5 2.5 4.0	Inbound - Baseline	Shot	Two	Successful	12 - 7 seconds	2 Point - Centre - Mid	Number Advantage	Basket Scored	Highline	Unsuccessful	Basket Scored
Ob4	Q3	Winning	4 6 11 12 14	1.0 1.0 4.5 4.5 3.0	11 5 9 15 4	3.0 2.0 2.5 2.5 4.0	Inbound - Baseline	Shot	Two	Successful	12 - 7 seconds	2 Point - Centre - Mid	Number Advantage	Basket Scored	Highline	Unsuccessful	Basket Scored
Ob5	Q3	Winning	4 6 11 12 14	1.0 1.0 4.5 4.5 3.0	11 5 9 15 4	3.0 2.0 2.5 2.5 4.0	Inbound - Baseline	Shot	Two	Unsuccessful	12 - 7 seconds	2 Point - Left - Elbow	Equal Numbers	Defensive Rebound	4 man Press	Successful	Lost
Ob1	Q3	Winning	4 8 12 13 14	1.0 2.0 3.0 3.0 4.5			Free Throw	Shot	One	Successful	Dead	FT	Equal Numbers	Basket Scored	FT	Unsuccessful	Basket Scored
Ob3	Q3	Winning	4 8 12 13 14	1.0 2.0 3.0 3.0 4.5			Inbound - Baseline	Shot	Two	Unsuccessful	12 - 7 seconds	2 Point - Left - Elbow	Equal Numbers	Defensive Rebound	4 man Press	Successful	Lost
Ob2	Q3	Winning	4 8 12 13 14	1.0 2.0 3.0 3.0 4.5			Free Throw	Shot	One	Successful	Dead	FT	Equal Numbers	Basket Scored	FT	Unsuccessful	Basket Scored
Ob4	Q3	Winning	4 8 12 13 14	1.0 2.0 3.0 3.0 4.5			Inbound - Baseline	Shot	Two	Unsuccessful	12 - 7 seconds	2 Point - Left - Elbow	Equal Numbers	Defensive Rebound	4 man Press	Successful	Lost
Ob1	Q3	Winning	4 8 12 13 14	1.0 2.0 3.0 3.0 4.5			Free Throw	Shot	One	Unsuccessful	17 - 13 seconds	FT	Equal Numbers	Defensive Rebound	FT	Successful	Lost
Ob5	Q3	Winning	4 8 12 13 14	1.0 2.0 3.0 3.0 4.5			Inbound - Baseline	Shot	Two	Unsuccessful	17 - 13 seconds	2 Point - Centre - Mid	Equal Numbers	Out of Bounds	2 man Press	Successful	Lost
Ob2	Q3	Winning	4 8 12 13 14	1.0 2.0 3.0 3.0 4.5			Free Throw	Shot	One	Unsuccessful	17 - 13 seconds	FT	Equal Numbers	Defensive Rebound	FT	Successful	Lost
Ob3	Q3	Winning	4 8 12 13 14	1.0 2.0 3.0 3.0 4.5			Inbound - Baseline	Shot	Two	Unsuccessful	17 - 13 seconds	2 Point - Centre - Mid	Equal Numbers	Out of Bounds	2 man Press	Successful	Lost
Ob1	Q3	Winning	4 8 12 13 14	1.0 2.0 3.0 3.0 4.5			Inbound - Baseline	No Shot	No Shot	No Shot	No Shot	No Shot	Equal Numbers	Out of Bounds	Zone	Successful	Lost
Ob4	Q3	Winning	4 8 12 13 14	1.0 2.0 3.0 3.0 4.5			Inbound - Baseline	Shot	Two	Unsuccessful	17 - 13 seconds	2 Point - Centre - Mid	Equal Numbers	Out of Bounds	2 man Press	Successful	Lost
Ob5	Q3	Winning	4 8 12 13 14	1.0 2.0 3.0 3.0 4.5			Defensive Rebound	No Shot	No Shot	No Shot	No Shot	No Shot	Equal Numbers	Out of Bounds	3 man Press	Successful	Lost
Ob3	Q3	Winning	4 8 12 13 14	1.0 2.0 3.0 3.0 4.5			Defensive Rebound	No Shot	No Shot	No Shot	No Shot	No Shot	Equal Numbers	Out of Bounds	3 man Press	Successful	Lost
Ob2	Q3	Winning	4 8 12 13 14	1.0 2.0 3.0 3.0 4.5			Inbound - Baseline	No Shot	No Shot	No Shot	No Shot	No Shot	Equal Numbers	Out of Bounds	Zone	Successful	Lost
Ob4	Q3	Winning	4 8 12 13 14	1.0 2.0 3.0 3.0 4.5			Defensive Rebound	No Shot	No Shot	No Shot	No Shot	No Shot	Equal Numbers	Out of Bounds	3 man Press	Successful	Lost
Ob5	Q3	Winning	4 8 12 13 14	1.0 2.0 3.0 3.0 4.5			Sideline - Back	No Shot	No Shot	No Shot	No Shot	No Shot	Equal Numbers	Foul Against	5 man Press	Successful	Lost
Ob1	Q3	Winning	4 8 12 13 14	1.0 2.0 3.0 3.0 4.5			Defensive Rebound	Shot	Two	Successful	17 - 13 seconds	2 Point - Centre - Near	Number Advantage	Basket Scored	Zone	Unsuccessful	Basket Scored
Ob2	Q3	Winning	4 8 12 13 14	1.0 2.0 3.0 3.0 4.5			Defensive Rebound	Shot	Two	Successful	17 - 13 seconds	2 Point - Centre - Near	Number Advantage	Basket Scored	Zone	Unsuccessful	Basket Scored
Ob3	Q3	Winning	4 8 12 13 14	1.0 2.0 3.0 3.0 4.5			Sideline - Back	No Shot	No Shot	No Shot	No Shot	No Shot	Equal Numbers	Foul Against	5 man Press	Successful	Lost
Ob1	Q3	Winning	4 8 12 13 14	1.0 2.0 3.0 3.0 4.5			Defensive Rebound	Shot	Two	Successful	12 - 7 seconds	2 Point - Right - 45	Equal Numbers	Basket Scored	Zone	Unsuccessful	Basket Scored
Ob4	Q3	Winning	4 8 12 13 14	1.0 2.0 3.0 3.0 4.5			Sideline - Back	No Shot	No Shot	No Shot	No Shot	No Shot	Equal Numbers	Foul Against	5 man Press	Successful	Lost
Ob2	Q3	Winning	4 8 12 13 14	1.0 2.0 3.0 3.0 4.5			Defensive Rebound	Shot	Two	Successful	12 - 7 seconds	2 Point - Right - 45	Equal Numbers	Basket Scored	Zone	Unsuccessful	Basket Scored
Ob5	Q3	Winning	4 8 12 13 14	1.0 2.0 3.0 3.5 4.5			Sideline - Back	No Shot	No Shot	No Shot	No Shot	No Shot	Equal Numbers	Out of Bounds	Highline	Unsuccessful	Maintained
Ob1	Q3	Winning	4 8 12 13 14	1.0 2.0 3.0 3.0 4.5			Turnover	Shot	Two	Successful	24 - 18 seconds	2 Point - Centre - Near	Equal Numbers	Basket Scored	Fast Break	Unsuccessful	Basket Scored
Ob3	Q3	Winning	4 8 12 13 14	1.0 2.0 3.0 3.5 4.5			Sideline - Back	No Shot	No Shot	No Shot	No Shot	No Shot	Equal Numbers	Out of Bounds	Highline	Unsuccessful	Maintained
Ob2	Q3	Winning	4 8 12 13 14	1.0 2.0 3.0 3.0 4.5			Turnover	Shot	Two	Successful	24 - 18 seconds	2 Point - Centre - Near	Equal Numbers	Basket Scored	Fast Break	Unsuccessful	Basket Scored
Ob4	Q3	Winning	4 8 12 13 14	1.0 2.0 3.0 3.5 4.5			Sideline - Back	No Shot	No Shot	No Shot	No Shot	No Shot	Equal Numbers	Out of Bounds	Highline	Unsuccessful	Maintained
Ob1	Q3	Winning	4 8 12 13 14	1.0 2.0 3.0 3.0 4.5			Defensive Rebound	Shot	Two	Unsuccessful	12 - 7 seconds	2 Point - Left - 45	Equal Numbers	Defensive Rebound	Highline	Successful	Lost
Ob5	Q3	Winning	4 8 12 13 14	1.0 2.0 3.0 3.5 4.5			Sideline - Front	No Shot	No Shot	No Shot	No Shot	No Shot	Equal Numbers	Violation Against	Zone	Successful	Lost
Ob2	Q3	Winning	4 8 12 13 14	1.0 2.0 3.0 3.0 4.5			Defensive Rebound	Shot	Two	Unsuccessful	12 - 7 seconds	2 Point - Left - 45	Equal Numbers	Defensive Rebound	Highline	Successful	Lost
Ob3	Q3	Winning	4 8 12 13 14	1.0 2.0 3.0 3.5 4.5			Sideline - Front	No Shot	No Shot	No Shot	No Shot	No Shot	Equal Numbers	Violation Against	Zone	Successful	Lost
Ob1	Q3	Winning	4 8 12 13 14	1.0 2.0 3.0 3.0 4.5			Defensive Rebound	Shot	Two	Successful	12 - 7 seconds	2 Point - Right - 45	Number Advantage	Basket Scored	Zone	Unsuccessful	Basket Scored
Ob4	Q3	Winning	4 8 12 13 14	1.0 2.0 3.0 3.5 4.5			Sideline - Front	No Shot	No Shot	No Shot	No Shot	No Shot	Equal Numbers	Violation Against	Zone	Successful	Lost
Ob2	Q3	Winning	4 8 12 13 14	1.0 2.0 3.0 3.0 4.5			Defensive Rebound	Shot	Two	Successful	12 - 7 seconds	2 Point - Right - 45	Number Advantage	Basket Scored	Zone	Unsuccessful	Basket Scored
Ob5	Q4	Winning	4 8 12 13 14	1.0 1.0 3.0 4.5 4.5			Defensive Rebound	No Shot	No Shot	No Shot	No Shot	No Shot	Equal Numbers	Foul For	4 man Press	Unsuccessful	Maintained
Ob1	Q3	Winning	4 8 12 13 14	1.0 2.0 3.0 3.0 4.5			Defensive Rebound	Shot	Two	Successful	24 - 18 seconds	2 Point - Centre - Near	Equal Numbers	Basket Scored	Fast Break	Unsuccessful	Basket Scored
Ob3	Q4	Winning	4 8 12 13 14	1.0 1.0 3.0 4.5 4.5			Defensive Rebound	No Shot	No Shot	No Shot	No Shot	No Shot	Equal Numbers	Foul For	4 man Press	Unsuccessful	Maintained
Ob2	Q3	Winning	4 8 12 13 14	1.0 2.0 3.0 3.0 4.5			Defensive Rebound	Shot	Two	Successful	24 - 18 seconds	2 Point - Centre - Near	Equal Numbers	Basket Scored	Fast Break	Unsuccessful	Basket Scored
Ob4	Q4	Winning	4 8 12 13 14	1.0 1.0 3.0 4.5 4.5			Defensive Rebound	No Shot	No Shot	No Shot	No Shot	No Shot	Equal Numbers	Foul For	4 man Press	Unsuccessful	Maintained
Ob1	Q3	Winning	4 8 12 13 14	1.0 2.0 3.0 3.0 4.5			Defensive Rebound	Shot	Two	Successful	17 - 13 seconds	2 Point - Centre - Mid	Number Advantage	Basket Scored	Zone	Unsuccessful	Basket Scored
Ob5	Q4	Winning	4 8 12 13 14	1.0 1.0 3.0 4.5 4.5			Sideline - Back	Shot	Two	Successful	17 - 13 seconds	2 Point - Centre - Near	Equal Numbers	Basket Scored	Zone	Unsuccessful	Basket Scored
Ob2	Q3	Winning	4 8 12 13 14	1.0 2.0 3.0 3.0 4.5			Defensive Rebound	Shot	Two	Successful	17 - 13 seconds	2 Point - Centre - Mid	Number Advantage	Basket Scored	Zone	Unsuccessful	Basket Scored
Ob3	Q4	Winning	4 8 12 13 14	1.0 1.0 3.0 4.5 4.5			Sideline - Back	Shot	Two	Successful	17 - 13 seconds	2 Point - Centre - Near	Equal Numbers	Basket Scored	Zone	Unsuccessful	Basket Scored
Ob1	Q3	Winning	4 8 12 13 14	1.0 2.0 3.0 3.0 4.5			Inbound - Baseline	No Shot	No Shot	No Shot	No Shot	No Shot	Number Advantage	Foul For	Zone	Unsuccessful	Maintained
Ob4	Q4	Winning	4 8 12 13 14	1.0 1.0 3.0 4.5 4.5			Sideline - Back	Shot	Two	Successful	17 - 13 seconds	2 Point - Centre - Near	Equal Numbers	Basket Scored	Zone	Unsuccessful	Basket Scored
Ob2	Q3	Winning	4 8 12 13 14	1.0 2.0 3.0 3.0 4.5			Inbound - Baseline	No Shot	No Shot	No Shot	No Shot	No Shot	Number Advantage	Foul For	Zone	Unsuccessful	Maintained
Ob5	Q4	Winning	4 8 12 13 14	1.0 1.0 3.0 4.5 4.5			Defensive Rebound	No Shot	No Shot	No Shot	No Shot	No Shot	Equal Numbers	Foul For	4 man Press	Unsuccessful	Maintained
Ob1	Q3	Winning	4 8 12 13 14	1.0 2.0 3.0 3.0 4.5			Inbound - Endline	Shot	Two	Successful	12 - 7 seconds	2 Point - Centre - Near	Equal Numbers	Basket Scored	Zone	Unsuccessful	Basket Scored
Ob3	Q4	Winning	4 8 12 13 14	1.0 1.0 3.0 4.5 4.5			Defensive Rebound	No Shot	No Shot	No Shot	No Shot	No Shot	Equal Numbers	Foul For	4 man Press	Unsuccessful	Maintained
Ob2	Q3	Winning	4 8 12 13 14	1.0 2.0 3.0 3.0 4.5			Inbound - Endline	Shot	Two	Successful	12 - 7 seconds	2 Point - Centre - Near	Equal Numbers	Basket Scored	Zone	Unsuccessful	Basket Scored
Ob4	Q4	Winning	4 8 12 13 14	1.0 1.0 3.0 4.5 4.5			Defensive Rebound	No Shot	No Shot	No Shot	No Shot	No Shot	Equal Numbers	Foul For	4 man Press	Unsuccessful	Maintained
Ob1	Q3	Winning	4 8 12 13 14	1.0 2.0 3.0 3.0 4.5			Inbound - Baseline	Shot	Two	Successful	12 - 7 seconds	2 Point - Centre - Mid	Number Advantage	Basket Scored	Highline	Unsuccessful	Basket Scored
Ob3	Q4	Winning	4 8 12 13 14	1.0 1.0 3.0 4.5 4.5			Free Throw	Shot	One	Unsuccessful	Dead	FT	Equal Numbers	FT	FT	Successful	Maintained
Ob2	Q3	Winning	4 8 12 13 14	1.0 2.0 3.0 3.0 4.5			Inbound - Baseline	Shot	Two	Successful	12 - 7 seconds	2 Point - Centre - Mid	Number Advantage	Basket Scored	Highline	Unsuccessful	Basket Scored
Ob4	Q4	Winning	4 8 12 13 14	1.0 1.0 3.0 4.5 4.5			Free Throw	Shot	One	Unsuccessful	Dead	FT	Equal Numbers	FT	FT	Successful	Maintained
Ob1	Q3	Winning	4 8 12 13 14	1.0 2.0 3.0 3.0 4.5			Inbound - Baseline	Shot	Two	Unsuccessful	12 - 7 seconds	2 Point - Left - Elbow	Equal Numbers	Defensive Rebound	4 man Press	Successful	Lost
Ob5	Q4	Winning	4 8 12 13 14	1.0 1.0 3.0 4.5 4.5			Free Throw	Shot	One	Unsuccessful	Dead	FT	Equal Numbers	FT	FT	Successful	Maintained
Ob2	Q3	Winning	4 8 12 13 14	1.0 2.0 3.0 3.0 4.5			Inbound - Baseline	Shot	Two	Unsuccessful	12 - 7 seconds	2 Point - Left - Elbow	Equal Numbers	Defensive Rebound	4 man Press	Successful	Lost
Ob3	Q4	Winning	4 8 12 13 14	1.0 1.0 3.0 4.5 4.5			Free Throw	Shot	One	Unsuccessful	17 - 13 seconds	FT	Equal Numbers	Defensive Rebound	FT	Successful	Lost
Ob1	Q3	Winning	4 8 12 13 14	1.0 2.0 3.0 3.0 4.5			Inbound - Baseline	Shot	Two	Unsuccessful	17 - 13 seconds	2 Point - Centre - Mid	Equal Numbers	Out of Bounds	2 man Press	Successful	Lost
Ob4	Q4	Winning	4 8 12 13 14	1.0 1.0 3.0 4.5 4.5			Free Throw	Shot	One	Unsuccessful	17 - 13 seconds	FT	Equal Numbers	Defensive Rebound	FT	Successful	Lost
Ob2	Q3	Winning	4 8 12 13 14	1.0 2.0 3.0 3.0 4.5			Inbound - Baseline	Shot	Two	Unsuccessful	17 - 13 seconds	2 Point - Centre - Mid	Equal Numbers	Out of Bounds	3 man Press	Successful	Lost
Ob5	Q4	Winning	4 8 12 13 14	1.0 1.0 3.0 4.5 4.5			Free Throw	Shot	One	Unsuccessful	17 - 13 seconds	FT	Equal Numbers	Defensive Rebound	FT	Successful	Lost
Ob1	Q3	Winning	4 8 12 13 14	1.0 2.0 3.0 3.0 4.5			Defensive Rebound	No Shot	No Shot	No Shot	No Shot	No Shot	Equal Numbers	Out of Bounds	3 man Press	Successful	Lost
Ob5	Q4	Winning	4 8 12 13 14	1.0 1.0 3.0 4.5 4.5			Defensive Rebound	Shot	Two	Successful	24 - 18 seconds	2 Point - Centre - Near	Equal Numbers	Basket Scored	Zone	Unsuccessful	Basket Scored
Ob2	Q3	Winning	4 8 12 13 14	1.0 2.0 3.0 3.0 4.5			Defensive Rebound	No Shot	No Shot	No Shot	No Shot	No Shot	Equal Numbers	Out of Bounds	3 man Press	Successful	Lost
Ob3	Q4	Winning	4 8 12 13 14	1.0 1.0 3.0 4.5 4.5			Offensive Rebound	Shot	Two	Successful	24 - 18 seconds	2 Point - Centre - Near	Equal Numbers	Basket Scored	Zone	Unsuccessful	Basket Scored
Ob1	Q3	Winning	4 8 12 13 14	1.0 2.0 3.0 3.0 4.5			Sideline - Back	No Shot	No Shot	No Shot	No Shot	No Shot	Equal Numbers	Foul Against	5 man Press	Successful	Lost
Ob4	Q4	Winning	4 8 12 13 14	1.0 1.0 3.0 4.5 4.5			Defensive Rebound	Shot	Two	Successful	24 - 18 seconds	2 Point - Centre - Near	Equal Numbers	Basket Scored	Zone	Unsuccessful	Basket Scored
Ob5	Q4	Winning	4 8 12 13 14	1.0 1.0 3.0 4.5 4.5			Defensive Rebound	Shot	Two	Successful	17 - 13 seconds	2 Point - Right - 45	Equal Numbers	Basket Scored	Highline	Unsuccessful	Basket Scored
Ob3	Q4	Winning	4 8 12 13 14	1.0 1.0 3.0 4.5 4.5			Defensive Rebound	Shot	Two	Successful	17 - 13 seconds	2 Point - Right - 45	Equal Numbers	Basket Scored	Highline	Unsuccessful	Basket Scored
Ob2	Q3	Winning	4 8 12 13 14	1.0 2.0 3.0 3.0 4.5			Sideline - Back	No Shot	No Shot	No Shot	No Shot	No Shot	Equal Numbers	Foul Against	5 man Press	Successful	Lost
Ob4	Q4	Winning	4 8 12 13 14	1.0 1.0 3.0 4.5 4.5			Defensive Rebound	Shot	Two	Successful	17 - 13 seconds	2 Point - Right - 45	Equal Numbers	Basket Scored	Highline	Unsuccessful	Basket Scored
Ob1	Q3	Winning	4 8 12 13 14	1.0 2.0 3.0 3.5 4.5			Sideline - Back	No Shot	No Shot	No Shot	No Shot	No Shot	Equal Numbers	Out of Bounds	Highline	Unsuccessful	Maintained
Ob2	Q3	Winning	4 8 12 13 14	1.0 2.0 3.0 3.5 4.5			Sideline - Back	No Shot	No Shot	No Shot	No Shot	No Shot	Equal Numbers	Out of Bounds	Highline	Unsuccessful	Maintained
Ob1	Q3	Winning	4 8 12 13 14	1.0 2.0 3.0 3.5 4.5			Sideline - Front	No Shot	No Shot	No Shot	No Shot	No Shot	Equal Numbers	Violation Against	Zone	Successful	Lost
Ob5	Q4	Winning	4 8 12 13 14	1.0 1.0 3.0 4.5 4.5			Defensive Rebound	Shot	Two	Successful	24 - 18 seconds	2 Point - Centre - Near	Equal Numbers	Basket Scored	Fast Break	Unsuccessful	Basket Scored
Ob2	Q3	Winning	4 8 12 13 14	1.0 2.0 3.0 3.5 4.5			Sideline - Front	No Shot	No Shot	No Shot	No Shot	No Shot	Equal Numbers	Violation Against	Zone	Successful	Lost
Ob3	Q4	Winning	4 8 12 13 14	1.0 1.0 3.0 4.5 4.5			Defensive Rebound	Shot	Two	Successful	24 - 18 seconds	2 Point - Centre - Near	Equal Numbers	Basket Scored	Fast Break	Unsuccessful	Basket Scored
Ob1	Q4	Winning	4 8 12 13 14	1.0 1.0 3.0 4.5 4.5			Defensive Rebound	No Shot	No Shot	No Shot	No Shot	No Shot	Equal Numbers	Foul For	4 man Press	Unsuccessful	Maintained
Ob4	Q4	Winning	4 8 12 13 14	1.0 1.0 3.0 4.5 4.5			Defensive Rebound	Shot	Two	Successful	24 - 18 seconds	2 Point - Centre - Near	Equal Numbers	Basket Scored	Fast Break	Unsuccessful	Basket Scored
Ob2	Q4	Winning	4 8 12 13 14	1.0 1.0 3.0 4.5 4.5			Defensive Rebound	No Shot	No Shot	No Shot	No Shot	No Shot	Equal Numbers	Foul For	4 man Press	Unsuccessful	Maintained
Ob5	Q4	Winning	4 8 12 13 14	1.0 1.0 3.0 4.5 4.5			Inbound - Baseline	No Shot	No Shot	No Shot	No Shot	No Shot	Equal Numbers	Foul Against	3 man Press	Successful	Lost
Ob1	Q4	Winning	4 8 12 13 14	1.0 1.0 3.0 4.5 4.5			Sideline - Back	Shot	Two	Successful	17 - 13 seconds	2 Point - Centre - Near	Equal Numbers	Basket Scored	Zone	Unsuccessful	Basket Scored
Ob3	Q4	Winning	4 8 12 13 14	1.0 1.0 3.0 4.5 4.5			Inbound - Baseline	No Shot	No Shot	No Shot	No Shot	No Shot	Equal Numbers	Foul Against	3 man Press	Successful	Lost
Ob2	Q4	Winning	4 8 12 13 14	1.0 1.0 3.0 4.5 4.5			Sideline - Back	Shot	Two	Successful	17 - 13 seconds	2 Point - Centre - Near	Equal Numbers	Basket Scored	Zone	Unsuccessful	Basket Scored
Ob4	Q4	Winning	4 8 12 13 14	1.0 1.0 3.0 4.5 4.5			Inbound - Baseline	No Shot	No Shot	No Shot	No Shot	No Shot	Equal Numbers	Foul Against	3 man Press	Successful	Lost
Ob1	Q4	Winning	4 8 12 13 14	1.0 1.0 3.0 4.5 4.5			Defensive Rebound	No Shot	No Shot	No Shot	No Shot	No Shot	Equal Numbers	Foul For	4 man Press	Unsuccessful	Maintained
Ob5	Q4	Winning	4 8 12 13 14	1.0 1.0 3.0 4.5 4.5			Defensive Rebound	No Shot	No Shot	No Shot	No Shot	No Shot	Equal Numbers	Foul For	2 man Press	Unsuccessful	Maintained
Ob2	Q4	Winning	4 8 12 13 14	1.0 1.0 3.0 4.5 4.5			Defensive Rebound	No Shot	No Shot	No Shot	No Shot	No Shot	Equal Numbers	Foul For	4 man Press	Unsuccessful	Maintained
Ob3	Q4	Winning	4 8 12 13 14	1.0 1.0 3.0 4.5 4.5			Defensive Rebound	No Shot	No Shot	No Shot	No Shot	No Shot	Equal Numbers	Foul For	2 man Press	Unsuccessful	Maintained
Ob1	Q4	Winning	4 8 12 13 14	1.0 1.0 3.0 4.5 4.5			Free Throw	Shot	One	Unsuccessful	Dead	FT	Equal Numbers	FT	FT	Successful	Maintained
Ob4	Q4	Winning	4 8 12 13 14	1.0 1.0 3.0 4.5 4.5			Defensive Rebound	No Shot	No Shot	No Shot	No Shot	No Shot	Equal Numbers	Foul For	2 man Press	Unsuccessful	Maintained
Ob5	Q4	Winning	4 8 12 13 14	1.0 1.0 3.0 4.5 4.5			Sideline - Back	Shot	Two	Successful	12 - 7 seconds	2 Point - Centre - Near	Equal Numbers	Basket Scored	2 man Press	Unsuccessful	Basket Scored
Ob3	Q4	Winning	4 8 12 13 14	1.0 1.0 3.0 4.5 4.5			Sideline - Back	Shot	Two	Successful	12 - 7 seconds	2 Point - Centre - Near	Equal Numbers	Basket Scored	2 man Press	Unsuccessful	Basket Scored
Ob2	Q4	Winning	4 8 12 13 14	1.0 1.0 3.0 4.5 4.5			Free Throw	Shot	One	Unsuccessful	Dead	FT	Equal Numbers	FT	FT	Successful	Maintained
Ob4	Q4	Winning	4 8 12 13 14	1.0 1.0 3.0 4.5 4.5			Sideline - Back	Shot	Three	Successful	12 - 7 seconds	2 Point - Centre - Near	Equal Numbers	Basket Scored	2 man Press	Unsuccessful	Basket Scored
Ob5	Q4	Winning	4 8 12 13 14	1.0 1.0 3.0 4.5 4.5			Defensive Rebound	Shot	Two	Successful	17 - 13 seconds	2 Point - Centre - Long	Equal Numbers	Basket Scored When Fouled	Highline	Unsuccessful	Maintained
Ob1	Q4	Winning	4 8 12 13 14	1.0 1.0 3.0 4.5 4.5			Free Throw	Shot	One	Unsuccessful	17 - 13 seconds	FT	Equal Numbers	Defensive Rebound	FT	Successful	Lost
Ob2	Q4	Winning	4 8 12 13 14	1.0 1.0 3.0 4.5 4.5			Free Throw	Shot	One	Unsuccessful	12 - 7 seconds	FT	Equal Numbers	Defensive Rebound	FT	Successful	Lost
Ob3	Q4	Winning	4 8 12 13 14	1.0 1.0 3.0 4.5 4.5			Defensive Rebound	Shot	Two	Successful	17 - 13 seconds	2 Point - Centre - Long	Equal Numbers	Basket Scored When Fouled	Highline	Unsuccessful	Maintained
Ob4	Q4	Winning	4 8 12 13 14	1.0 1.0 3.0 4.5 4.5			Defensive Rebound	Shot	Two	Successful	17 - 13 seconds	2 Point - Centre - Long	Equal Numbers	Basket Scored When Fouled	Highline	Unsuccessful	Maintained
Ob3	Q4	Winning	4 8 12 13 14	1.0 1.0 3.0 4.5 4.5			Free Throw	Shot	One	Successful	Dead	FT	Equal Numbers	Basket Scored	FT	Unsuccessful	Basket Scored
Ob1	Q4	Winning	4 8 12 13 14	1.0 1.0 3.0 4.5 4.5			Defensive Rebound	Shot	Two	Successful	24 - 18 seconds	2 Point - Centre - Near	Equal Numbers	Basket Scored	Zone	Unsuccessful	Basket Scored
Ob2	Q4	Winning	4 8 12 13 14	1.0 1.0 3.0 4.5 4.5			Offensive Rebound	Shot	Two	Successful	24 - 18 seconds	2 Point - Centre - Near	Equal Numbers	Basket Scored	Zone	Unsuccessful	Basket Scored
Ob1	Q4	Winning	4 8 12 13 14	1.0 1.0 3.0 4.5 4.5			Defensive Rebound	Shot	Two	Successful	17 - 13 seconds	2 Point - Right - 45	Equal Numbers	Basket Scored	Highline	Unsuccessful	Basket Scored
Ob4	Q4	Winning	4 8 12 13 14	1.0 1.0 3.0 4.5 4.5			Free Throw	Shot	One	Successful	Dead	FT	Equal Numbers	Basket Scored	FT	Unsuccessful	Basket Scored
Ob2	Q4	Winning	4 8 12 13 14	1.0 1.0 3.0 4.5 4.5			Defensive Rebound	Shot	Two	Successful	17 - 13 seconds	2 Point - Right - 45	Equal Numbers	Basket Scored	Highline	Unsuccessful	Basket Scored
Ob5	Q4	Winning	4 8 12 13 14	1.0 1.0 3.0 4.5 4.5			Free Throw	Shot	One	Successful	Dead	FT	Equal Numbers	Basket Scored	FT	Unsuccessful	Basket Scored
Ob1	Q4	Winning	4 8 12 13 14	1.0 1.0 3.0 4.5 4.5			Defensive Rebound	Shot	Two	Successful	24 - 18 seconds	2 Point - Centre - Near	Equal Numbers	Basket Scored	Fast Break	Unsuccessful	Basket Scored
Ob5	Q4	Winning	4 8 12 13 14	1.0 1.0 3.0 4.5 4.5			Defensive Rebound	Shot	Two	Unsuccessful	12 - 7 seconds	2 Point - Left - 45	Equal Numbers	Defensive Rebound	2 man Press	Successful	Lost
Ob2	Q4	Winning	4 8 12 13 14	1.0 1.0 3.0 4.5 4.5			Defensive Rebound	Shot	Two	Successful	24 - 18 seconds	2 Point - Centre - Near	Equal Numbers	Basket Scored	Fast Break	Unsuccessful	Basket Scored
Ob3	Q4	Winning	4 8 12 13 14	1.0 1.0 3.0 4.5 4.5			Defensive Rebound	Shot	Two	Unsuccessful	12 - 7 seconds	2 Point - Left - 45	Equal Numbers	Defensive Rebound	2 man Press	Successful	Lost
Ob1	Q4	Winning	4 8 12 13 14	1.0 1.0 3.0 4.5 4.5			Inbound - Baseline	No Shot	No Shot	No Shot	No Shot	No Shot	Equal Numbers	Foul Against	3 man Press	Successful	Lost
Ob4	Q4	Winning	4 8 12 13 14	1.0 1.0 3.0 4.5 4.5			Offensive Rebound	Shot	Two	Unsuccessful	12 - 7 seconds	2 Point - Left - 45	Equal Numbers	Defensive Rebound	2 man Press	Successful	Lost
Ob2	Q4	Winning	4 8 12 13 14	1.0 1.0 3.0 4.5 4.5			Inbound - Baseline	No Shot	No Shot	No Shot	No Shot	No Shot	Equal Numbers	Foul Against	3 man Press	Successful	Lost
Ob5	Q4	Winning	4 8 12 13 14	1.0 1.0 3.0 4.5 4.5			Sideline - Back	Shot	Two	Successful	12 - 7 seconds	2 Point - Right - 45	Equal Numbers	Basket Scored	3 man Press	Unsuccessful	Basket Scored
Ob3	Q4	Winning	4 8 12 13 14	1.0 1.0 3.0 4.5 4.5			Sideline - Back	Shot	Two	Successful	12 - 7 seconds	2 Point - Right - 45	Equal Numbers	Basket Scored	3 man Press	Unsuccessful	Basket Scored
Ob4	Q4	Winning	4 8 12 13 14	1.0 1.0 3.0 4.5 4.5			Sideline - Back	Shot	Two	Successful	12 - 7 seconds	2 Point - Right - 45	Equal Numbers	Basket Scored	3 man Press	Unsuccessful	Basket Scored
Ob1	Q4	Winning	4 8 12 13 14	1.0 1.0 3.0 4.5 4.5			Defensive Rebound	No Shot	No Shot	No Shot	No Shot	No Shot	Equal Numbers	Foul For	2 man Press	Unsuccessful	Maintained
Ob5	Q4	Winning	4 8 12 13 14	1.0 1.0 3.0 4.5 4.5			Inbound - Baseline	Shot	Two	Successful	6 - 0.1 seconds	2 Point - Centre - Near	Equal Numbers	Basket Scored	3 man Press	Unsuccessful	Basket Scored
Ob2	Q4	Winning	4 8 12 13 14	1.0 1.0 3.0 4.5 4.5			Defensive Rebound	No Shot	No Shot	No Shot	No Shot	No Shot	Equal Numbers	Foul For	2 man Press	Unsuccessful	Maintained
Ob3	Q4	Winning	4 8 12 13 14	1.0 1.0 3.0 4.5 4.5			Inbound - Baseline	Shot	Two	Successful	6 - 0.1 seconds	2 Point - Centre - Near	Equal Numbers	Basket Scored	5 man Press	Unsuccessful	Basket Scored
Ob1	Q4	Winning	4 8 12 13 14	1.0 1.0 3.0 4.5 4.5			Sideline - Back	Shot	Two	Successful	12 - 7 seconds	2 Point - Centre - Near	Equal Numbers	Basket Scored	2 man Press	Unsuccessful	Basket Scored
Ob4	Q4	Winning	4 8 12 13 14	1.0 1.0 3.0 4.5 4.5			Inbound - Baseline	Shot	Two	Successful	6 - 0.1 seconds	2 Point - Centre - Near	Equal Numbers	Basket Scored	5 man Press	Unsuccessful	Basket Scored
Ob2	Q4	Winning	4 8 12 13 14	1.0 1.0 3.0 4.5 4.5			Sideline - Back	Shot	Two	Successful	12 - 7 seconds	2 Point - Centre - Near	Equal Numbers	Basket Scored	2 man Press	Unsuccessful	Basket Scored
Ob5	Q4	Winning	4 8 12 13 14	1.0 1.0 3.0 4.5 4.5			Inbound - Baseline	No Shot	No Shot	No Shot	No Shot	No Shot	Equal Numbers	Foul Against	4 man Press	Unsuccessful	Maintained
Ob1	Q4	Winning	4 8 12 13 14	1.0 1.0 3.0 4.5 4.5			Defensive Rebound	Shot	Two	Successful	17 - 13 seconds	2 Point - Centre - Long	Equal Numbers	Basket Scored When Fouled	Highline	Unsuccessful	Maintained
Ob3	Q4	Winning	4 8 12 13 14	1.0 1.0 3.0 4.5 4.5			Inbound - Baseline	No Shot	No Shot	No Shot	No Shot	No Shot	Equal Numbers	Foul For	4 man Press	Unsuccessful	Maintained
Ob2	Q4	Winning	4 8 12 13 14	1.0 1.0 3.0 4.5 4.5			Defensive Rebound	Shot	Two	Successful	17 - 13 seconds	2 Point - Centre - Long	Equal Numbers	Basket Scored When Fouled	Highline	Unsuccessful	Maintained
Ob4	Q4	Winning	4 8 12 13 14	1.0 1.0 3.0 4.5 4.5			Inbound - Baseline	No Shot	No Shot	No Shot	No Shot	No Shot	Equal Numbers	Foul For	4 man Press	Unsuccessful	Maintained
Ob1	Q4	Winning	4 8 12 13 14	1.0 1.0 3.0 4.5 4.5			Free Throw	Shot	One	Successful	Dead	FT	Equal Numbers	Basket Scored	FT	Unsuccessful	Basket Scored
Ob3	Q4	Winning	4 8 12 13 14	1.0 1.0 3.0 4.5 4.5			Free Throw	Shot	One	Successful	Dead	FT	Equal Numbers	Basket Scored	FT	Unsuccessful	Basket Scored
Ob2	Q4	Winning	4 8 12 13 14	1.0 1.0 3.0 4.5 4.5			Free Throw	Shot	One	Successful	Dead	FT	Equal Numbers	Basket Scored	FT	Unsuccessful	Basket Scored
Ob4	Q4	Winning	4 8 12 13 14	1.0 1.0 3.0 4.5 4.5			Free Throw	Shot	One	Successful	Dead	FT	Equal Numbers	Basket Scored	FT	Unsuccessful	Basket Scored
Ob5	Q4	Winning	4 8 12 13 14	1.0 1.0 3.0 4.5 4.5			Free Throw	Shot	One	Successful	Dead	FT	Equal Numbers	Basket Scored	FT	Unsuccessful	Basket Scored
Ob1	Q4	Winning	4 8 12 13 14	1.0 1.0 3.0 4.5 4.5			Defensive Rebound	Shot	Two	Unsuccessful	12 - 7 seconds	2 Point - Left - 45	Equal Numbers	Defensive Rebound	2 man Press	Successful	Lost
Ob2	Q4	Winning	4 8 12 13 14	1.0 1.0 3.0 4.5 4.5			Defensive Rebound	Shot	Two	Unsuccessful	12 - 7 seconds	2 Point - Left - 45	Equal Numbers	Defensive Rebound	2 man Press	Successful	Lost
Ob3	Q4	Winning	4 8 12 13 14	1.0 1.0 3.0 4.5 4.5			Free Throw	Shot	One	Successful	17 - 13 seconds	FT	Equal Numbers	Basket Scored	FT	Unsuccessful	Basket Scored
Ob1	Q4	Winning	4 8 12 13 14	1.0 1.0 3.0 4.5 4.5			Sideline - Back	Shot	Two	Successful	12 - 7 seconds	2 Point - Right - 45	Equal Numbers	Basket Scored	3 man Press	Unsuccessful	Basket Scored
Ob4	Q4	Winning	4 8 12 13 14	1.0 1.0 3.0 4.5 4.5			Free Throw	Shot	One	Successful	17 - 13 seconds	FT	Equal Numbers	Basket Scored	FT	Unsuccessful	Basket Scored
Ob2	Q4	Winning	4 8 12 13 14	1.0 1.0 3.0 4.5 4.5			Sideline - Back	Shot	Two	Successful	12 - 7 seconds	2 Point - Right - 45	Equal Numbers	Basket Scored	3 man Press	Unsuccessful	Basket Scored
Ob5	Q4	Winning	4 8 12 13 14	1.0 1.0 3.0 4.5 4.5			Free Throw	Shot	One	Successful	17 - 13 seconds	FT	Equal Numbers	Basket Scored	FT	Unsuccessful	Basket Scored
Ob1	Q4	Winning	4 8 12 13 14	1.0 1.0 3.0 4.5 4.5			Inbound - Baseline	Shot	Two	Successful	6 - 0.1 seconds	2 Point - Centre - Near	Equal Numbers	Basket Scored	5 man Press	Unsuccessful	Basket Scored
Ob5	Q4	Winning	4 8 12 13 14	1.0 1.0 3.0 4.5 4.5			Inbound - Baseline	No Shot	No Shot	No Shot	No Shot	No Shot	Equal Numbers	Out of Bounds	Zone	Successful	Lost
Ob2	Q4	Winning	4 8 12 13 14	1.0 1.0 3.0 4.5 4.5			Inbound - Baseline	Shot	Two	Successful	6 - 0.1 seconds	2 Point - Centre - Near	Equal Numbers	Basket Scored	5 man Press	Unsuccessful	Basket Scored
Ob3	Q4	Winning	4 8 12 13 14	1.0 1.0 3.0 4.5 4.5			Inbound - Baseline	No Shot	No Shot	No Shot	No Shot	No Shot	Equal Numbers	Out of Bounds	Zone	Successful	Lost
Ob1	Q4	Winning	4 8 12 13 14	1.0 1.0 3.0 4.5 4.5			Inbound - Baseline	No Shot	No Shot	No Shot	No Shot	No Shot	Equal Numbers	Foul For	4 man Press	Unsuccessful	Maintained
Ob4	Q4	Winning	4 8 12 13 14	1.0 1.0 3.0 4.5 4.5			Inbound - Baseline	No Shot	No Shot	No Shot	No Shot	No Shot	Equal Numbers	Out of Bounds	Zone	Successful	Lost
Ob2	Q4	Winning	4 8 12 13 14	1.0 1.0 3.0 4.5 4.5			Inbound - Baseline	No Shot	No Shot	No Shot	No Shot	No Shot	Equal Numbers	Foul For	4 man Press	Unsuccessful	Maintained
Ob5	Q4	Winning	4 8 12 13 14	1.0 1.0 3.0 4.5 4.5			Inbound - Baseline	Shot	Two	Successful	12 - 7 seconds	2 Point - Centre - Long	Equal Numbers	Basket Scored	4 man Press	Unsuccessful	Basket Scored
Ob1	Q4	Winning	4 8 12 13 14	1.0 1.0 3.0 4.5 4.5			Free Throw	Shot	One	Successful	Dead	FT	Equal Numbers	Basket Scored	FT	Unsuccessful	Basket Scored
Ob3	Q4	Winning	4 8 12 13 14	1.0 1.0 3.0 4.5 4.5			Inbound - Baseline	Shot	Two	Successful	12 - 7 seconds	2 Point - Centre - Long	Equal Numbers	Basket Scored	4 man Press	Unsuccessful	Basket Scored
Ob2	Q4	Winning	4 8 12 13 14	1.0 1.0 3.0 4.5 4.5			Free Throw	Shot	One	Successful	Dead	FT	Equal Numbers	Basket Scored	FT	Unsuccessful	Basket Scored
Ob4	Q4	Winning	4 8 12 13 14	1.0 1.0 3.0 4.5 4.5			Inbound - Baseline	Shot	Two	Successful	12 - 7 seconds	2 Point - Centre - Long	Equal Numbers	Basket Scored	4 man Press	Unsuccessful	Basket Scored
Ob1	Q4	Winning	4 8 12 13 14	1.0 1.0 3.0 4.5 4.5			Free Throw	Shot	One	Successful	17 - 13 seconds	FT	Equal Numbers	Basket Scored	FT	Unsuccessful	Basket Scored
Ob5	Q4	Winning	4 8 12 13 14	1.0 1.0 3.0 4.5 4.5			Defensive Rebound	Shot	Two	Successful	17 - 13 seconds	2 Point - Left - 45	Equal Numbers	Basket Scored	Zone	Unsuccessful	Basket Scored
Ob2	Q4	Winning	4 8 12 13 14	1.0 1.0 3.0 4.5 4.5			Free Throw	Shot	One	Successful	17 - 13 seconds	FT	Equal Numbers	Basket Scored	FT	Unsuccessful	Basket Scored
Ob3	Q4	Winning	4 8 12 13 14	1.0 1.0 3.0 4.5 4.5			Defensive Rebound	Shot	Two	Successful	17 - 13 seconds	2 Point - Left - 45	Equal Numbers	Basket Scored	Zone	Unsuccessful	Basket Scored
Ob4	Q4	Winning	4 8 12 13 14	1.0 1.0 3.0 4.5 4.5			Defensive Rebound	Shot	Two	Successful	17 - 13 seconds	2 Point - Left - 45	Equal Numbers	Basket Scored	Zone	Unsuccessful	Basket Scored
Ob5	Q4	Winning	4 8 12 13 14	1.0 1.0 3.0 4.5 4.5			Inbound - Baseline	Shot	Three	Unsuccessful	12 - 7 seconds	2 Point - Right - Elbow	Equal Numbers	Defensive Rebound	4 man Press	Successful	Lost
Ob1	Q4	Winning	4 8 12 13 14	1.0 1.0 3.0 4.5 4.5			Inbound - Baseline	No Shot	No Shot	No Shot	No Shot	No Shot	Equal Numbers	Out of Bounds	Zone	Successful	Lost
Ob3	Q4	Winning	4 8 12 13 14	1.0 1.0 3.0 4.5 4.5			Inbound - Baseline	Shot	Three	Unsuccessful	12 - 7 seconds	2 Point - Right - Elbow	Equal Numbers	Defensive Rebound	4 man Press	Successful	Lost
Ob2	Q4	Winning	4 8 12 13 14	1.0 1.0 3.0 4.5 4.5			Inbound - Baseline	No Shot	No Shot	No Shot	No Shot	No Shot	Equal Numbers	Out of Bounds	Zone	Successful	Lost
Ob4	Q4	Winning	4 8 12 13 14	1.0 1.0 3.0 4.5 4.5			Inbound - Baseline	Shot	Three	Unsuccessful	12 - 7 seconds	2 Point - Right - Elbow	Equal Numbers	Defensive Rebound	4 man Press	Successful	Lost
Ob1	Q4	Winning	4 8 12 13 14	1.0 1.0 3.0 4.5 4.5			Inbound - Baseline	Shot	Two	Successful	12 - 7 seconds	2 Point - Centre - Long	Equal Numbers	Basket Scored	4 man Press	Unsuccessful	Basket Scored
Ob5	Q4	Winning	4 8 12 13 14	1.0 1.0 3.0 4.5 4.5			Defensive Rebound	No Shot	No Shot	No Shot	No Shot	No Shot	Equal Numbers	Foul For	2 man Press	Unsuccessful	Maintained
Ob2	Q4	Winning	4 8 12 13 14	1.0 1.0 3.0 4.5 4.5			Inbound - Baseline	Shot	Two	Successful	12 - 7 seconds	2 Point - Centre - Long	Equal Numbers	Basket Scored	4 man Press	Unsuccessful	Basket Scored
Ob3	Q4	Winning	4 8 12 13 14	1.0 1.0 3.0 4.5 4.5			Defensive Rebound	No Shot	No Shot	No Shot	No Shot	No Shot	Equal Numbers	Foul For	2 man Press	Unsuccessful	Maintained
Ob1	Q4	Winning	4 8 12 13 14	1.0 1.0 3.0 4.5 4.5			Defensive Rebound	Shot	Two	Successful	17 - 13 seconds	2 Point - Left - 45	Equal Numbers	Basket Scored	Zone	Unsuccessful	Basket Scored
Ob4	Q4	Winning	4 8 12 13 14	1.0 1.0 3.0 4.5 4.5			Defensive Rebound	No Shot	No Shot	No Shot	No Shot	No Shot	Equal Numbers	Foul For	2 man Press	Unsuccessful	Maintained
Ob2	Q4	Winning	4 8 12 13 14	1.0 1.0 3.0 4.5 4.5			Defensive Rebound	Shot	Two	Successful	17 - 13 seconds	2 Point - Left - 45	Equal Numbers	Basket Scored	Zone	Unsuccessful	Basket Scored
Ob3	Q4	Winning	4 8 12 13 14	1.0 1.0 3.0 4.5 4.5			Free Throw	Shot	One	Successful	Dead	FT	Equal Numbers	Basket Scored	FT	Unsuccessful	Basket Scored
Ob1	Q4	Winning	4 8 12 13 14	1.0 1.0 3.0 4.5 4.5			Inbound - Baseline	Shot	Three	Unsuccessful	12 - 7 seconds	2 Point - Right - Elbow	Equal Numbers	Defensive Rebound	4 man Press	Successful	Lost
Ob4	Q4	Winning	4 8 12 13 14	1.0 1.0 3.0 4.5 4.5			Free Throw	Shot	One	Successful	Dead	FT	Equal Numbers	Basket Scored	FT	Unsuccessful	Basket Scored
Ob2	Q4	Winning	4 8 12 13 14	1.0 1.0 3.0 4.5 4.5			Inbound - Baseline	Shot	Three	Unsuccessful	12 - 7 seconds	2 Point - Right - Elbow	Equal Numbers	Defensive Rebound	4 man Press	Successful	Lost
Ob5	Q4	Winning	4 8 12 13 14	1.0 1.0 3.0 4.5 4.5			Free Throw	Shot	One	Successful	Dead	FT	Equal Numbers	Basket Scored	FT	Unsuccessful	Basket Scored
Ob1	Q4	Winning	4 8 12 13 14	1.0 1.0 3.0 4.5 4.5			Defensive Rebound	No Shot	No Shot	No Shot	No Shot	No Shot	Equal Numbers	Foul For	2 man Press	Unsuccessful	Maintained
Ob3	Q4	Winning	4 8 12 13 14	1.0 1.0 3.0 4.5 4.5			Free Throw	Shot	One	Unsuccessful	17 - 13 seconds	FT	Equal Numbers	Defensive Rebound	FT	Successful	Lost
Ob2	Q4	Winning	4 8 12 13 14	1.0 1.0 3.0 4.5 4.5			Defensive Rebound	No Shot	No Shot	No Shot	No Shot	No Shot	Equal Numbers	Foul For	2 man Press	Unsuccessful	Maintained
Ob4	Q4	Winning	4 8 12 13 14	1.0 1.0 3.0 4.5 4.5			Free Throw	Shot	One	Unsuccessful	17 - 13 seconds	FT	Equal Numbers	Defensive Rebound	FT	Successful	Lost
Ob1	Q4	Winning	4 8 12 13 14	1.0 1.0 3.0 4.5 4.5			Free Throw	Shot	One	Successful	Dead	FT	Equal Numbers	Basket Scored	FT	Unsuccessful	Basket Scored
Ob5	Q4	Winning	4 8 12 13 14	1.0 1.0 3.0 4.5 4.5			Free Throw	Shot	One	Unsuccessful	17 - 13 seconds	FT	Equal Numbers	Defensive Rebound	FT	Successful	Lost
Ob2	Q4	Winning	4 8 12 13 14	1.0 1.0 3.0 4.5 4.5			Free Throw	Shot	One	Successful	Dead	FT	Equal Numbers	Basket Scored	FT	Unsuccessful	Basket Scored
Ob1	Q4	Winning	4 8 12 13 14	1.0 1.0 3.0 4.5 4.5			Free Throw	Shot	One	Unsuccessful	17 - 13 seconds	FT	Equal Numbers	Defensive Rebound	FT	Successful	Lost
Ob2	Q4	Winning	4 8 12 13 14	1.0 1.0 3.0 4.5 4.5			Free Throw	Shot	One	Unsuccessful	17 - 13 seconds	FT	Equal Numbers	Defensive Rebound	FT	Successful	Lost
Ob5	Q4	Winning	4 8 12 13 14	1.0 1.0 3.0 4.5 4.5			Defensive Rebound	Shot	Two	Successful	12 - 7 seconds	2 Point - Centre - Near	Equal Numbers	Basket Scored	Highline	Unsuccessful	Basket Scored
Ob3	Q4	Winning	4 8 12 13 14	1.0 1.0 3.0 4.5 4.5			Defensive Rebound	Shot	Two	Successful	12 - 7 seconds	2 Point - Centre - Near	Equal Numbers	Basket Scored	Highline	Unsuccessful	Basket Scored
Ob4	Q4	Winning	4 8 12 13 14	1.0 1.0 3.0 4.5 4.5			Defensive Rebound	Shot	Two	Successful	12 - 7 seconds	2 Point - Centre - Near	Equal Numbers	Basket Scored	Highline	Unsuccessful	Basket Scored
Ob1	Q4	Winning	4 8 12 13 14	1.0 1.0 3.0 4.5 4.5			Defensive Rebound	Shot	Two	Successful	12 - 7 seconds	2 Point - Centre - Near	Equal Numbers	Basket Scored	Highline	Unsuccessful	Basket Scored
Ob5	Q4	Winning	4 8 12 13 14	1.0 1.0 3.0 4.5 4.5			Defensive Rebound	Shot	Two	Successful	17 - 13 seconds	2 Point - Left - 45	Equal Numbers	Basket Scored	Zone	Unsuccessful	Basket Scored
Ob2	Q4	Winning	4 8 12 13 14	1.0 1.0 3.0 4.5 4.5			Defensive Rebound	Shot	Two	Successful	12 - 7 seconds	2 Point - Centre - Near	Equal Numbers	Basket Scored	Highline	Unsuccessful	Basket Scored
Ob3	Q4	Winning	4 8 12 13 14	1.0 1.0 3.0 4.5 4.5			Defensive Rebound	Shot	Two	Successful	17 - 13 seconds	2 Point - Left - 45	Equal Numbers	Basket Scored	Zone	Unsuccessful	Basket Scored
Ob1	Q4	Winning	4 8 12 13 14	1.0 1.0 3.0 4.5 4.5			Defensive Rebound	Shot	Two	Successful	17 - 13 seconds	2 Point - Left - 45	Equal Numbers	Basket Scored	Zone	Unsuccessful	Basket Scored
Ob4	Q4	Winning	4 8 12 13 14	1.0 1.0 3.0 4.5 4.5			Defensive Rebound	Shot	Two	Successful	17 - 13 seconds	2 Point - Left - 45	Equal Numbers	Basket Scored	Zone	Unsuccessful	Basket Scored
Ob2	Q4	Winning	4 8 12 13 14	1.0 1.0 3.0 4.5 4.5			Defensive Rebound	Shot	Two	Successful	17 - 13 seconds	2 Point - Left - 45	Equal Numbers	Basket Scored	Zone	Unsuccessful	Basket Scored
Ob5	Q4	Winning	4 8 12 13 14	1.0 1.0 3.0 4.5 4.5			Defensive Rebound	No Shot	No Shot	No Shot	No Shot	No Shot	Equal Numbers	Other	Zone	Unsuccessful	Maintained
Ob1	Q4	Winning	4 8 12 13 14	1.0 1.0 3.0 4.5 4.5			Defensive Rebound	No Shot	No Shot	No Shot	No Shot	No Shot	Equal Numbers	Other	Zone	Unsuccessful	Maintained
Ob3	Q4	Winning	4 8 12 13 14	1.0 1.0 3.0 4.5 4.5			Defensive Rebound	No Shot	No Shot	No Shot	No Shot	No Shot	Equal Numbers	Other	Zone	Unsuccessful	Maintained
Ob2	Q4	Winning	4 8 12 13 14	1.0 1.0 3.0 4.5 4.5			Defensive Rebound	No Shot	No Shot	No Shot	No Shot	No Shot	Equal Numbers	Other	Zone	Unsuccessful	Maintained
Ob4	Q4	Winning	4 8 12 13 14	1.0 1.0 3.0 4.5 4.5			Defensive Rebound	No Shot	No Shot	No Shot	No Shot	No Shot	Equal Numbers	Other	Zone	Unsuccessful	Maintained
